# Supplementary material for: Meta-analysis of Cannabis Use Identifies Shared Genetic Loci with Sleep and Circadian Rhythms
Source: medRxiv. 2026 Apr 16:2026.04.14.26350867. Preprint. [Version 1] doi: 10.64898/2026.04.14.26350867 (PMC13127527; doi:10.64898/2026.04.14.26350867)
Supplement: Supplement 1 [file media-1.xlsx]

## Sheet: Figure 1
Figure 1. Manhattan Plot of META analysis of cannabis use in European ancestry.

## Sheet: Table 1
Table 1. Independent loci identified through conditional analysis (COJO).
rsID	hg38 CHROM	hg38 POS	Nearest Protein Coding Gene	EA	NEA	EAF	Beta	SE	Pvalue	OR	OR_lower95	OR_upper95
rs3927084	16	28627726	SULT1A1	A	C	0.4015	-0.0441	0.0053005	8.79841e-17	0.956858	0.946969	0.966851
rs35344466	3	85583871	CADM2	A	C	0.2323	0.0492231	0.00617734	1.60834e-15	1.05045	1.03781	1.06325
rs1788785	18	23562376	NPC1	T	C	0.6566	0.043	0.00550046	5.38712e-15	1.04394	1.03274	1.05525
rs66632973	3	85536402	CADM2	A	T	0.6201	-0.0404573	0.00546842	1.37895e-13	0.96035	0.950112	0.970699
rs16867990	4	31128176	PCDH7	T	G	0.2937	-0.0404	0.00570039	1.36814e-12	0.960405	0.949735	0.971196
rs62263112	3	117896668	LSAMP	T	C	0.1209	-0.0563	0.00800054	1.96387e-12	0.945256	0.930549	0.960195
rs2155290	11	112980346	NCAM1	C	G	0.3914	0.037	0.00530035	2.93762e-12	1.03769	1.02697	1.04853
rs203456	17	19916911	AKAP10	C	T	0.3928	-0.034966	0.00540152	9.58506e-11	0.965638	0.955469	0.975916
rs3101339	1	72282986	NEGR1	A	C	0.6577	0.0397	0.00620044	1.5258e-10	1.0405	1.02793	1.05322
rs4363528	10	102895758	BORCS7-ASMT	A	G	0.3049	0.0357	0.0056003	1.83373e-10	1.03634	1.02503	1.04778
rs72813607	17	31134507	NF1	G	A	0.1297	-0.0490335	0.00770053	1.92073e-10	0.952149	0.937886	0.966629
rs2647239	4	105296192	TET2	A	G	0.4177	-0.033707	0.00530029	2.02455e-10	0.966855	0.956863	0.976951
rs9297901	8	92024567	RUNX1T1	T	C	0.2323	-0.038	0.00630032	1.62508e-09	0.962713	0.950898	0.974675
rs10129426	14	103552118	BAG5	G	A	0.5404	0.0313	0.00520025	1.75563e-09	1.03179	1.02133	1.04237
rs6734603	2	181174002	UBE2E3	T	C	0.7368	0.0354	0.00590028	1.9767e-09	1.03603	1.02412	1.04808
rs9372607	6	97871615	MMS22L	T	A	0.8813	0.048	0.00810039	3.11079e-09	1.04917	1.03264	1.06596
rs35030637	1	41351014	FOXO6	C	T	0.2258	-0.0366	0.00620029	3.57055e-09	0.964062	0.952417	0.975849
rs40465	5	104646025	NUDT12	T	G	0.3339	0.0323	0.00550025	4.29383e-09	1.03283	1.02175	1.04402
rs4925119	17	17839590	SREBF1	A	G	0.6413	0.0316185	0.00540138	4.80479e-09	1.03212	1.02125	1.04311
rs1854465	10	81436153	NRG3	C	T	0.8535	-0.0433	0.00740034	4.88393e-09	0.957624	0.943834	0.971615
rs115882849	3	54122697	CACNA2D3	G	A	0.1493	0.0424	0.00730033	6.324e-09	1.04331	1.02849	1.05835
rs68153678	3	147486033	ZIC1	A	G	0.3647	-0.0313	0.00540024	6.79009e-09	0.969185	0.958981	0.979498
rs10865392	2	72574624	EXOC6B	A	C	0.8843	-0.0469381	0.00820037	1.0411e-08	0.954146	0.938933	0.969606
rs34324193	18	46469087	RNF165	T	C	0.3302	-0.0313	0.00550024	1.26546e-08	0.969185	0.958793	0.97969
rs10228057	7	1840143	MAD1L1	A	T	0.3792	-0.0307	0.00540024	1.30862e-08	0.969766	0.959556	0.980085
rs4658588	1	243682969	AKT3	A	G	0.6887	0.0314	0.00560023	2.05972e-08	1.0319	1.02063	1.04329
rs10863714	1	208537248	PLXNA2	A	G	0.5698	-0.0291	0.00520021	2.1945e-08	0.971319	0.96147	0.98127
rs13107325	4	102267552	SLC39A8	C	T	0.0763	-0.0542149	0.0098004	3.16762e-08	0.947229	0.929207	0.9656
rs10215276	7	127869390	SND1	C	T	0.8785	-0.0437	0.00790032	3.17644e-08	0.957241	0.942533	0.972179
rs4766578	12	111466567	ATXN2	T	A	0.4978	-0.0286	0.00520021	3.8027e-08	0.971805	0.96195	0.981761
rs62380518	5	63689240	HTR1A	G	A	0.1331	0.0423	0.00770031	3.94531e-08	1.04321	1.02758	1.05907
rs6739515	2	125266661	CNTNAP5	G	A	0.2747	-0.0318	0.00580023	4.19261e-08	0.9687	0.95775	0.979776
rs2209574	13	71091627	DACH1	G	A	0.6042	-0.029	0.00530021	4.4629e-08	0.971416	0.961377	0.981561
rs11765366	7	101153587	AP1S1	C	G	0.1977	-0.0361	0.00660027	4.51374e-08	0.964544	0.952146	0.977103
rs73011961	2	147647337	ACVR2A	C	A	0.1033	-0.0464	0.00850033	4.7988e-08	0.95466	0.938887	0.970699
rs57617625	2	80169139	CTNNA2	C	G	0.3279	-0.0305556	0.00560023	4.86607e-08	0.969907	0.959319	0.980611

## Sheet: Figure 2 (ABCD)
Figure 2. Enrichment of cannabis use summary data primarily seen in brain tissue types and brain cell types. A) Tissue Enrichment analysis in FUMA showing enrichment isolated to the brain. B) Stratified LDSC analysis by tissue, demonstrating the strongest enrichment within the central nervous system (CNS). C) Tile plot of Summary-based Mendelian Randomization (SMR) analysis showing significant co…

## Sheet: Figure 3 (AB)
Figure 3 Genetic correlation between cannabis use and sleep traits, with finemapping followup using PLACO and SuSiE Coloc. A) Genetic correlation heatmap of cannabis use with diagnostic code and self-report sleep phenotypes, accelerometry, and medication-based phenotypes, illustrating positive correlations with insomnia and insomnia medications. B) Genetic correlations with total log acceleration…

## Sheet: Figure S1 (AB)
UKB 2023:
All of Us:

## Sheet: Table S1
VARIABLE	TYPE	NGENES	BETA	BETA_STD	SE	P	FULL_NAME
Brain_Cerebellum	COVAR	17961	0.037573	0.074747	0.006562	5.2378e-09	Brain_Cerebellum
Brain_Cerebellar_Hemisphere	COVAR	17961	0.036276	0.072938	0.0063598	5.9503e-09	Brain_Cerebellar_Hemisphere
Brain_Frontal_Cortex_BA9	COVAR	17961	0.036358	0.067121	0.0072078	2.3002e-07	Brain_Frontal_Cortex_BA9
Brain_Cortex	COVAR	17961	0.036225	0.066187	0.0074797	6.448e-07	Brain_Cortex
Brain_Anterior_cingulate_cor...	COVAR	17961	0.034062	0.060271	0.0075722	3.4488e-06	Brain_Anterior_cingulate_cortex_BA24
Brain_Hypothalamus	COVAR	17961	0.034733	0.059929	0.0084521	1.9931e-05	Brain_Hypothalamus
Brain_Hippocampus	COVAR	17961	0.033608	0.057014	0.0083651	2.9526e-05	Brain_Hippocampus
Brain_Nucleus_accumbens_basa...	COVAR	17961	0.030662	0.053295	0.0079525	5.7913e-05	Brain_Nucleus_accumbens_basal_ganglia
Brain_Amygdala	COVAR	17961	0.030152	0.051452	0.0082237	0.00012333	Brain_Amygdala
Brain_Caudate_basal_ganglia	COVAR	17961	0.027785	0.048075	0.0082692	0.0003905	Brain_Caudate_basal_ganglia
Brain_Putamen_basal_ganglia	COVAR	17961	0.02378	0.040523	0.0083279	0.0021512	Brain_Putamen_basal_ganglia
Brain_Substantia_nigra	COVAR	17961	0.025525	0.044023	0.0090071	0.0023021	Brain_Substantia_nigra
Brain_Spinal_cord_cervical_c...	COVAR	17961	0.024497	0.044125	0.0090633	0.00344	Brain_Spinal_cord_cervical_c-1
Testis	COVAR	17961	0.0088157	0.015218	0.005817	0.064831	Testis
Pituitary	COVAR	17961	0.0141	0.02637	0.0093323	0.065426	Pituitary
Cells_EBV-transformed_lympho...	COVAR	17961	0.0048539	0.010604	0.0051432	0.17266	Cells_EBV-transformed_lymphocytes
Nerve_Tibial	COVAR	17961	0.007144	0.014403	0.010584	0.24986	Nerve_Tibial
Muscle_Skeletal	COVAR	17961	0.00263	0.0049751	0.0072426	0.35826	Muscle_Skeletal
Skin_Not_Sun_Exposed_Suprapu...	COVAR	17961	-0.0056277	-0.010875	0.0081474	0.75513	Skin_Not_Sun_Exposed_Suprapubic
Ovary	COVAR	17961	-0.0072182	-0.014644	0.010165	0.76117	Ovary
Whole_Blood	COVAR	17961	-0.0046478	-0.0084047	0.0058895	0.78499	Whole_Blood
Prostate	COVAR	17961	-0.010411	-0.019788	0.012579	0.79606	Prostate
Skin_Sun_Exposed_Lower_leg	COVAR	17961	-0.0076743	-0.01492	0.0081683	0.82626	Skin_Sun_Exposed_Lower_leg
Adrenal_Gland	COVAR	17961	-0.010896	-0.021069	0.010494	0.85042	Adrenal_Gland
Uterus	COVAR	17961	-0.014053	-0.028661	0.011401	0.89114	Uterus
Colon_Sigmoid	COVAR	17961	-0.018625	-0.036503	0.013225	0.92047	Colon_Sigmoid
Esophagus_Mucosa	COVAR	17961	-0.011606	-0.022474	0.0080308	0.92579	Esophagus_Mucosa
Heart_Left_Ventricle	COVAR	17961	-0.014224	-0.023753	0.0095049	0.93273	Heart_Left_Ventricle
Artery_Tibial	COVAR	17961	-0.017701	-0.036462	0.010573	0.95294	Artery_Tibial
Fallopian_Tube	COVAR	17961	-0.02113	-0.041063	0.012423	0.95551	Fallopian_Tube
Cervix_Ectocervix	COVAR	17961	-0.022175	-0.043536	0.01267	0.95995	Cervix_Ectocervix
Vagina	COVAR	17961	-0.020918	-0.040088	0.011603	0.96428	Vagina
Cells_Cultured_fibroblasts	COVAR	17961	-0.012938	-0.027747	0.0068836	0.9699	Cells_Cultured_fibroblasts
Artery_Coronary	COVAR	17961	-0.024667	-0.049148	0.012488	0.97587	Artery_Coronary
Spleen	COVAR	17961	-0.015239	-0.030257	0.0076708	0.97651	Spleen
Esophagus_Muscularis	COVAR	17961	-0.026546	-0.052419	0.013114	0.97852	Esophagus_Muscularis
Heart_Atrial_Appendage	COVAR	17961	-0.020139	-0.036194	0.0099394	0.97862	Heart_Atrial_Appendage
Esophagus_Gastroesophageal_J...	COVAR	17961	-0.027628	-0.054443	0.013542	0.97933	Esophagus_Gastroesophageal_Junction
Thyroid	COVAR	17961	-0.021073	-0.041816	0.010213	0.98045	Thyroid
Adipose_Subcutaneous	COVAR	17961	-0.023493	-0.046949	0.011221	0.98185	Adipose_Subcutaneous
Cervix_Endocervix	COVAR	17961	-0.028579	-0.056671	0.012057	0.99111	Cervix_Endocervix
Artery_Aorta	COVAR	17961	-0.026209	-0.053517	0.010782	0.99246	Artery_Aorta
Pancreas	COVAR	17961	-0.022281	-0.037286	0.008792	0.99436	Pancreas
Minor_Salivary_Gland	COVAR	17961	-0.026348	-0.049124	0.010114	0.9954	Minor_Salivary_Gland
Adipose_Visceral_Omentum	COVAR	17961	-0.031156	-0.060611	0.011682	0.99617	Adipose_Visceral_Omentum
Breast_Mammary_Tissue	COVAR	17961	-0.036041	-0.069429	0.013256	0.99672	Breast_Mammary_Tissue
Colon_Transverse	COVAR	17961	-0.037826	-0.069699	0.012192	0.99904	Colon_Transverse
Bladder	COVAR	17961	-0.044199	-0.086289	0.013711	0.99937	Bladder
Lung	COVAR	17961	-0.031956	-0.061974	0.0095803	0.99957	Lung
Liver	COVAR	17961	-0.022679	-0.040833	0.0067063	0.99964	Liver
Stomach	COVAR	17961	-0.043627	-0.079371	0.012622	0.99973	Stomach
Small_Intestine_Terminal_Ile...	COVAR	17961	-0.037815	-0.069724	0.01008	0.99991	Small_Intestine_Terminal_Ileum
Kidney_Cortex	COVAR	17961	-0.047682	-0.083946	0.0095362	1	Kidney_Cortex
Kidney_Medulla	COVAR	17961	-0.045728	-0.084751	0.0098159	1	Kidney_Medulla

## Sheet: Table S2
Tissue	Category	Prop_SNPs	Prop_h2	Enrichment	Enrichment_SE	Enrichment_p	Coefficient_z
CNS	CNS_0	0.149	0.397	2.668	0.27	1.69e-09	6.22
Adrenal/Pancreas	L2_0	0.094	0.213	2.277	0.402	0.00148	2.31
Skeletal Muscle	SkeletalMuscle_0	0.104	0.159	1.531	0.313	0.0839	0.26
GI	GI_0	0.168	0.098	0.583	0.265	0.118	-4.31
Liver	Liver_0	0.072	0.102	1.418	0.384	0.273	-0.34
Immune	Immune_0	0.233	0.281	1.206	0.197	0.297	0.66
Connective/Bone	Connective_Bone_0	0.115	0.093	0.806	0.279	0.488	-2.24
Kidney	Kidney_0	0.043	0.03	0.702	0.53	0.575	-2.61
Cardiovascular	Cardiovascular_0	0.111	0.123	1.107	0.363	0.768	-2.38
Other	Other_0	0.203	0.199	0.979	0.247	0.933	-1.35

## Sheet: Table S3
Name	Coefficient	Coefficient_std_error	Coefficient_P_value
Fetal_Brain_Male__H3K4me1	5.20394e-08	8.68663e-09	1.04437e-09
Fetal_Brain_Male__DNase	1.12689e-07	2.02674e-08	1.34801e-08
Fetal_Brain_Female__DNase	1.18437e-07	2.14154e-08	1.59697e-08
Fetal_Brain_Female__H3K4me3	1.63909e-07	3.16423e-08	1.10912e-07
Brain_Inferior_Temporal_Lobe__H3K27ac	3.78268e-08	7.37557e-09	1.45899e-07
Brain_Dorsolateral_Prefrontal_Cortex__H3K27ac	5.18468e-08	1.02569e-08	2.15419e-07
Fetal_Brain_Female__H3K4me1	7.33057e-08	1.50585e-08	5.63457e-07
Brain_Germinal_Matrix__H3K4me3	1.62332e-07	3.3481e-08	6.22084e-07
Brain_Angular_Gyrus__H3K27ac	4.35189e-08	9.18604e-09	1.08185e-06
Brain_Anterior_Caudate__H3K27ac	3.82634e-08	8.289e-09	1.95445e-06
Brain_Cingulate_Gyrus__H3K27ac	3.61301e-08	8.26224e-09	6.12999e-06
Brain_Dorsolateral_Prefrontal_Cortex__H3K4me1	6.07246e-08	1.52285e-08	3.33769e-05
Brain_Angular_Gyrus__H3K4me1	5.16168e-08	1.32401e-08	4.83897e-05
Brain_Angular_Gyrus__H3K9ac	8.01726e-08	2.07663e-08	5.65283e-05
Brain_Cingulate_Gyrus__H3K9ac	8.74213e-08	2.28211e-08	6.38842e-05
Brain_Angular_Gyrus__H3K4me3	1.28705e-07	3.51312e-08	0.000124375
Brain_Anterior_Caudate__H3K4me3	1.02565e-07	2.8315e-08	0.000145998
Brain_Hippocampus_Middle__H3K4me1	3.60209e-08	1.00096e-08	0.00015994
Brain_Inferior_Temporal_Lobe__H3K4me3	1.02637e-07	2.87981e-08	0.000182616
Brain_Inferior_Temporal_Lobe__H3K9ac	6.37844e-08	1.79204e-08	0.000185917
Brain_Germinal_Matrix__H3K4me1	5.83492e-08	1.66603e-08	0.00023063
Brain_Hippocampus_Middle__H3K27ac	2.87531e-08	8.29316e-09	0.000263067
Brain_Anterior_Caudate__H3K4me1	4.36411e-08	1.27271e-08	0.000302928
Brain_Cingulate_Gyrus__H3K4me1	4.13705e-08	1.20736e-08	0.000305683
Brain_Cingulate_Gyrus__H3K4me3	1.07135e-07	3.16856e-08	0.000360849
Psoas_Muscle__DNase	5.13826e-08	1.54458e-08	0.000439495
Brain_Anterior_Caudate__H3K9ac	6.61449e-08	2.00719e-08	0.000491425
Fetal_Brain_Female__H3K36me3	3.0846e-08	9.83859e-09	0.000858663
Ganglion_Eminence_derived_primary_cultured_neurospheres__H3K4me3	8.44398e-08	2.73044e-08	0.000992289
Brain_Dorsolateral_Prefrontal_Cortex__H3K9ac	8.59957e-08	2.78168e-08	0.00099575
Brain_Dorsolateral_Prefrontal_Cortex__H3K4me3	1.08654e-07	3.52156e-08	0.00101638
Brain_Substantia_Nigra__H3K27ac	2.10815e-08	7.13578e-09	0.00156671
Brain_Substantia_Nigra__H3K4me1	3.2484e-08	1.15942e-08	0.00254126
Brain_Inferior_Temporal_Lobe__H3K4me1	4.06245e-08	1.4582e-08	0.00266872
skeletal_muscle_ENTEX__H3K4me1	1.2605e-08	4.60696e-09	0.00310887
Brain_Germinal_Matrix__H3K36me3	3.61072e-08	1.35256e-08	0.00379763
skeletal_muscle_ENTEX__H3K27ac	9.47292e-09	3.57833e-09	0.00405684
Brain_Substantia_Nigra__H3K9ac	5.44503e-08	2.18232e-08	0.00629681
Cortex_derived_primary_cultured_neurospheres__H3K4me3	9.67821e-08	3.89325e-08	0.00646129
Brain_Hippocampus_Middle__H3K4me3	6.45299e-08	2.65078e-08	0.00745884
Primary_Natural_Killer_cells_from_peripheral_blood__DNase	4.59613e-08	1.90239e-08	0.00784659
Primary_mononuclear_cells_from_peripheral_blood__H3K4me3	9.24334e-08	3.99397e-08	0.0103249
Brain_Substantia_Nigra__H3K4me3	7.04182e-08	3.34372e-08	0.0176027
Spleen_ENTEX__H3K36me3	1.06657e-08	5.08962e-09	0.0180597
Pancreatic_Islets__H3K4me1	2.43745e-08	1.19712e-08	0.0208703
Esoph-Muscularis_ENTEX__H3K4me1	1.54813e-08	7.81359e-09	0.0237771
Adrenal_gland_ENTEX__H3K27ac	1.13099e-08	5.77069e-09	0.0250042
Primary_T_cells_from_peripheral_blood__DNase	3.51019e-08	1.82102e-08	0.0269527
Cortex_derived_primary_cultured_neurospheres__H3K4me1	1.76966e-08	9.22292e-09	0.0275071
Mammary_ENTEX__H3K36me3	1.46761e-08	7.70624e-09	0.028426
Skeletal_Muscle_Male__H3K9ac	2.12729e-08	1.12585e-08	0.0294124
Heart-LV_ENTEX__H3K4me1	1.76158e-08	9.98669e-09	0.0388725
Heart-Atrial_ENTEX__H3K4me3	4.82329e-08	2.75778e-08	0.0401477
Psoas_Muscle__H3K27ac	1.91888e-08	1.10246e-08	0.0408827
Primary_T_killer_naive_cells_from_peripheral_blood__H3K4me1	1.49451e-08	9.00427e-09	0.0484792
Brain_Dorsolateral_Prefrontal_Cortex__H3K36me3	2.16186e-08	1.33498e-08	0.052681
skeletal_muscle_ENTEX__H3K4me3	2.08465e-08	1.29746e-08	0.0540581
Skeletal_Muscle_Male__H3K4me1	1.07475e-08	7.07045e-09	0.0642482
Nerve-Tibial_ENTEX__H3K4me3	4.67886e-08	3.08043e-08	0.0643942
Esoph-Mucosa_ENTEX__H3K36me3	1.80439e-08	1.24907e-08	0.0742865
Heart-Atrial_ENTEX__H3K27ac	8.04694e-09	5.5876e-09	0.0749135
Spleen_ENTEX__H3K4me1	2.45812e-08	1.71046e-08	0.0753435
Lung__H3K36me3	1.79814e-08	1.2809e-08	0.0801882
Primary_T_cells_from_peripheral_blood__H3K4me1	1.16877e-08	8.5686e-09	0.0862814
Primary_T_killer_naive_cells_from_peripheral_blood__H3K4me3	4.35913e-08	3.28945e-08	0.0925548
Lung_ENTEX__H3K36me3	1.05802e-08	8.03527e-09	0.0939672
Primary_T_helper_naive_cells_from_peripheral_blood_2__H3K4me1	1.2662e-08	9.67541e-09	0.0953209
Fetal_Thymus__H3K36me3	8.55063e-09	6.54309e-09	0.0956371
Primary_T_helper_naive_cells_from_peripheral_blood_1__H3K4me1	1.31181e-08	1.01331e-08	0.0977334
Skeletal_Muscle_Female__H3K9ac	2.03135e-08	1.57404e-08	0.0984329
Spleen__H3K36me3	1.23048e-08	9.7272e-09	0.102938
Brain_Angular_Gyrus__H3K36me3	1.78543e-08	1.48918e-08	0.115276
Primary_T_killer_naive_cells_from_peripheral_blood__H3K27ac	2.38461e-08	2.01228e-08	0.118003
Brain_Cingulate_Gyrus__H3K36me3	1.41336e-08	1.19384e-08	0.11823
Foreskin_Fibroblast_Primary_Cells_skin02__H3K4me3	1.39023e-08	1.2009e-08	0.123502
Primary_T_helper_cells_PMA-I_stimulated__H3K4me1	8.8889e-09	7.69181e-09	0.123916
Adrenal_gland_ENTEX__H3K4me1	1.04554e-08	9.13013e-09	0.126072
Primary_mononuclear_cells_from_peripheral_blood__H3K36me3	8.86396e-09	7.84224e-09	0.129178
Primary_T_cells_from_cord_blood__H3K4me1	1.95226e-08	1.73851e-08	0.130729
Primary_T_killer_memory_cells_from_peripheral_blood__H3K4me1	1.26151e-08	1.13484e-08	0.13315
Lung_ENTEX__H3K27ac	7.69623e-09	6.98103e-09	0.135133
Foreskin_Melanocyte_Primary_Cells_skin01__H3K27ac	2.04416e-08	1.86699e-08	0.136781
NHEK-Epidermal_Keratinocyte_Primary_Cells__H3K36me3	8.08901e-09	7.44254e-09	0.138549
Primary_T_helper_memory_cells_from_peripheral_blood_1__H3K4me3	3.04794e-08	2.81488e-08	0.13945
Fetal_Brain_Male__H3K4me3	7.66847e-08	7.09015e-08	0.139722
Foreskin_Melanocyte_Primary_Cells_skin03__H3K4me1	7.62516e-09	7.07076e-09	0.140426
Ganglion_Eminence_derived_primary_cultured_neurospheres__H3K4me1	1.38407e-08	1.29802e-08	0.143145
Spleen_ENTEX__H3K27ac	5.1655e-09	4.94492e-09	0.148102
Primary_neutrophils_from_peripheral_blood__H3K36me3	5.32064e-09	5.16563e-09	0.151503
Testis_ENTEX__H3K27ac	5.82729e-09	5.66885e-09	0.151987
Spleen_ENTEX__H3K4me3	9.20587e-09	9.07998e-09	0.155324
Fetal_Adrenal_Gland__DNase	1.85569e-08	1.93432e-08	0.168692
Primary_T_cells_from_peripheral_blood__H3K27ac	1.16449e-08	1.21419e-08	0.168761
Primary_T_cells_from_cord_blood__DNase	1.96759e-08	2.05422e-08	0.169075
Gastric__H3K36me3	1.05881e-08	1.16682e-08	0.18209
Foreskin_Melanocyte_Primary_Cells_skin03__H3K27ac	8.89287e-09	9.94952e-09	0.185715
Pancreatic_Islets__H3K4me3	3.60133e-08	4.06334e-08	0.187728
Esophagus__H3K36me3	1.14035e-08	1.30425e-08	0.190969
Primary_mononuclear_cells_from_peripheral_blood__H3K27ac	2.19323e-08	2.57465e-08	0.197147
Primary_monocytes_from_peripheral_blood__H3K36me3	4.93073e-09	5.81114e-09	0.198081
Primary_neutrophils_from_peripheral_blood__H3K4me3	1.19685e-08	1.42e-08	0.199656
Skeletal_Muscle_Female__H3K27ac	6.07467e-09	7.2277e-09	0.200322
Brain_Inferior_Temporal_Lobe__H3K36me3	9.44424e-09	1.13875e-08	0.203452
Esophagus__H3K4me3	2.60281e-08	3.14946e-08	0.20428
Brain_Anterior_Caudate__H3K36me3	1.0248e-08	1.24748e-08	0.205681
Skeletal_Muscle_Male__H3K4me3	1.70994e-08	2.10472e-08	0.208272
Testis_ENTEX__H3K4me3	1.302e-08	1.60552e-08	0.208696
Primary_T_cells_effector_memory_enriched_from_peripheral_blood__H3K4me1	1.01791e-08	1.26147e-08	0.209854
Ganglion_Eminence_derived_primary_cultured_neurospheres__H3K36me3	8.05144e-09	9.99114e-09	0.210162
Primary_T_killer_memory_cells_from_peripheral_blood__H3K27ac	1.23673e-08	1.53492e-08	0.210199
Primary_hematopoietic_stem_cells_G-CSF-mobilized_Female__H3K36me3	5.6373e-09	7.02374e-09	0.211101
Primary_T_helper_cells_PMA-I_stimulated__H3K27ac	5.79345e-09	7.45454e-09	0.218529
Primary_T_helper_naive_cells_from_peripheral_blood_2__H3K4me3	2.16083e-08	2.78432e-08	0.218853
Primary_hematopoietic_stem_cells_short_term_culture__H3K36me3	5.58887e-09	7.27297e-09	0.221112
Primary_hematopoietic_stem_cells__H3K4me3	2.71988e-08	3.54025e-08	0.221163
Esoph-Muscularis_ENTEX__H3K36me3	5.31397e-09	6.9355e-09	0.221779
Primary_Natural_Killer_cells_from_peripheral_blood__H3K4me3	2.41896e-08	3.15735e-08	0.221798
Fetal_Thymus__DNase	1.49126e-08	2.08845e-08	0.237598
Thymus__H3K4me3	1.93843e-08	2.72142e-08	0.238144
Brain_Hippocampus_Middle__H3K36me3	6.88781e-09	9.87038e-09	0.242643
Duodenum_Mucosa__H3K36me3	6.11235e-09	8.8774e-09	0.24556
Primary_T_cells_from_peripheral_blood__H3K36me3	4.62414e-09	6.7775e-09	0.247532
Primary_T_helper_naive_cells_from_peripheral_blood__H3K9ac	1.76301e-08	2.60524e-08	0.249293
Right_Ventricle__H3K4me3	2.07546e-08	3.11789e-08	0.252813
Stomach_ENTEX__H3K36me3	4.61197e-09	7.00046e-09	0.255009
Primary_T_helper_cells_from_peripheral_blood__H3K4me1	5.6007e-09	8.51755e-09	0.255414
Thyroid_gland_ENTEX__H3K36me3	4.89125e-09	7.55441e-09	0.258664
Primary_T_helper_naive_cells_from_peripheral_blood_2__H3K36me3	5.13884e-09	7.95349e-09	0.259103
SI-Term-Ileum_ENTEX__H3K4me3	1.86348e-08	2.91158e-08	0.261079
Heart-LV_ENTEX__H3K36me3	5.94928e-09	9.56587e-09	0.266995
Primary_T_helper_naive_cells_from_peripheral_blood_2__H3K27ac	6.79444e-09	1.09872e-08	0.268157
liver_ENTEX__H3K27ac	2.6683e-09	4.57885e-09	0.280033
Fetal_Muscle_Trunk__H3K36me3	5.32072e-09	9.22397e-09	0.282025
Primary_T_helper_17_cells_PMA-I_stimulated__H3K36me3	4.70515e-09	8.18876e-09	0.282786
Primary_T_helper_cells_from_peripheral_blood__H3K4me3	1.56364e-08	2.76417e-08	0.285806
Right_Ventricle__H3K4me1	5.22746e-09	9.48022e-09	0.290677
Primary_T_helper_memory_cells_from_peripheral_blood_1__H3K4me1	5.04384e-09	9.15102e-09	0.290756
Fetal_Intestine_Small__H3K36me3	2.88146e-09	5.27085e-09	0.2923
Primary_Natural_Killer_cells_from_peripheral_blood__H3K4me1	3.27283e-09	6.06035e-09	0.294585
Primary_T_helper_naive_cells_from_peripheral_blood_1__H3K27ac	1.14601e-08	2.17929e-08	0.299492
Primary_hematopoietic_stem_cells_G-CSF-mobilized_Male__H3K36me3	3.43662e-09	6.58354e-09	0.300835
Colonic_Mucosa__H3K36me3	7.68467e-09	1.50439e-08	0.30474
Skeletal_Muscle_Female__H3K4me1	3.035e-09	6.05679e-09	0.308154
Fetal_Heart__H3K36me3	1.29182e-08	2.7062e-08	0.316555
Primary_monocytes_from_peripheral_blood__DNase	8.43082e-09	1.83436e-08	0.3229
Foreskin_Fibroblast_Primary_Cells_skin01__H3K4me3	7.60325e-09	1.70214e-08	0.32755
Primary_T_helper_memory_cells_from_peripheral_blood_2__H3K4me1	3.58189e-09	8.242e-09	0.33193
Cortex_derived_primary_cultured_neurospheres__H3K36me3	3.86309e-09	9.41999e-09	0.340868
Foreskin_Melanocyte_Primary_Cells_skin01__DNase	5.21229e-09	1.32016e-08	0.346487
Placenta__H3K27ac	2.71819e-09	7.0607e-09	0.350128
Left_Ventricle__H3K4me1	3.99959e-09	1.0703e-08	0.354318
Primary_T_cells_from_cord_blood__H3K4me3	1.25277e-08	3.41008e-08	0.356671
Psoas_Muscle__H3K4me1	4.38954e-09	1.25079e-08	0.362816
Heart-LV_ENTEX__H3K4me3	8.66873e-09	2.48602e-08	0.363657
Foreskin_Melanocyte_Primary_Cells_skin03__H3K36me3	2.21056e-09	6.37307e-09	0.364349
Primary_Natural_Killer_cells_from_peripheral_blood__H3K27ac	3.27662e-09	9.50845e-09	0.365197
Primary_monocytes_from_peripheral_blood__H3K4me3	1.03952e-08	3.02851e-08	0.365707
Fetal_Muscle_Trunk__H3K4me3	1.53601e-08	4.58067e-08	0.368691
Mammary_ENTEX__H3K4me1	5.16067e-09	1.59328e-08	0.373006
Fetal_Adrenal_Gland__H3K36me3	2.27146e-09	7.18617e-09	0.375968
Spleen__H3K4me1	3.27944e-09	1.0456e-08	0.376897
Primary_T_helper_memory_cells_from_peripheral_blood_2__H3K27ac	4.55356e-09	1.46262e-08	0.377775
Foreskin_Melanocyte_Primary_Cells_skin01__H3K4me1	5.22339e-09	1.68668e-08	0.3784
Placenta__DNase	3.83039e-09	1.3063e-08	0.384675
Primary_Natural_Killer_cells_from_peripheral_blood__H3K36me3	2.29546e-09	7.93646e-09	0.386203
Pancreatic_Islets__H3K9ac	1.02716e-08	3.6729e-08	0.38987
Primary_hematopoietic_stem_cells__H3K36me3	4.69419e-09	1.68101e-08	0.390027
Foreskin_Melanocyte_Primary_Cells_skin01__H3K4me3	7.94714e-09	2.90145e-08	0.39208
Primary_hematopoietic_stem_cells_G-CSF-mobilized_Male__H3K4me3	4.85981e-09	1.92343e-08	0.400264
Skin_tissue_ENTEX__H3K4me3	6.81819e-09	2.72635e-08	0.401261
SI-Term-Ileum_ENTEX__H3K36me3	8.10985e-09	3.41851e-08	0.406238
Primary_mononuclear_cells_from_peripheral_blood__H3K4me1	4.87999e-09	2.10483e-08	0.408328
Skeletal_Muscle_Female__H3K4me3	4.73468e-09	2.05227e-08	0.408772
Right_Ventricle__H3K27ac	2.2982e-09	9.96453e-09	0.408798
Pancreatic_Islets__H3K27ac	4.89762e-09	2.18654e-08	0.411383
Primary_T_cells_from_cord_blood__H3K36me3	3.13959e-09	1.45093e-08	0.414344
Foreskin_Keratinocyte_Primary_Cells_skin02__H3K36me3	1.46009e-09	7.37712e-09	0.421553
Primary_T_killer_memory_cells_from_peripheral_blood__H3K36me3	2.57817e-09	1.33412e-08	0.423382
Thymus__H3K4me1	2.62075e-09	1.44847e-08	0.42821
Small_Intestine__DNase	2.65088e-09	1.59785e-08	0.434117
Primary_T_helper_memory_cells_from_peripheral_blood_1__H3K27ac	2.53356e-09	1.55136e-08	0.435136
Thymus__H3K36me3	2.15249e-09	1.35076e-08	0.436695
Fetal_Heart__H3K4me1	9.98872e-10	6.29205e-09	0.436932
Primary_T_helper_cells_from_peripheral_blood__H3K27ac	2.13054e-09	1.3669e-08	0.438069
Foreskin_Keratinocyte_Primary_Cells_skin02__H3K4me3	3.73912e-09	2.6617e-08	0.444141
Primary_T_helper_17_cells_PMA-I_stimulated__H3K4me1	1.24667e-09	8.9544e-09	0.444637
Heart-Atrial_ENTEX__H3K36me3	8.41769e-10	7.15342e-09	0.453163
SI-Term-Ileum_ENTEX__H3K4me1	1.51345e-09	1.33835e-08	0.454982
Esoph-Mucosa_ENTEX__H3K4me3	2.09531e-09	1.99516e-08	0.45818
Primary_B_cells_from_peripheral_blood__DNase	1.41005e-09	1.34423e-08	0.458229
liver_ENTEX__H3K4me1	3.09635e-09	3.33663e-08	0.463032
Small_Intestine__H3K36me3	2.49221e-09	2.83837e-08	0.465016
Primary_hematopoietic_stem_cells_G-CSF-mobilized_Female__DNase	1.62222e-09	1.8845e-08	0.465701
Primary_T_helper_17_cells_PMA-I_stimulated__H3K27ac	9.90408e-10	1.3144e-08	0.469968
Placenta_Amnion__H3K4me3	2.58362e-09	3.85996e-08	0.473317
Nerve-Tibial_ENTEX__H3K27ac	3.12248e-10	5.0102e-09	0.475153
Spleen__H3K4me3	1.17547e-09	2.05136e-08	0.477152
Primary_B_cells_from_peripheral_blood__H3K36me3	3.03759e-10	5.97501e-09	0.479727
Aorta_ENTEX__H3K27ac	1.64767e-10	4.15253e-09	0.484175
Colon-Sigm_ENTEX__H3K4me3	1.40741e-09	3.80105e-08	0.485232
Placenta__H3K4me1	2.25289e-10	7.97028e-09	0.488725
Fetal_Stomach__H3K36me3	1.79282e-10	6.37948e-09	0.48879
Primary_T_killer_memory_cells_from_peripheral_blood__H3K4me3	7.5825e-10	2.85504e-08	0.489406
Stomach_ENTEX__H3K4me3	4.18508e-10	1.94101e-08	0.491399
Psoas_Muscle__H3K4me3	8.0331e-10	4.11186e-08	0.492207
Adrenal_gland_ENTEX__H3K4me3	1.82219e-10	2.11884e-08	0.496569
Mammary_ENTEX__H3K4me3	-4.64892e-11	1.70306e-08	0.501089
Foreskin_Melanocyte_Primary_Cells_skin03__H3K4me3	-2.65356e-10	2.90729e-08	0.503641
Prostate_ENTEX__H3K4me3	-4.68458e-10	4.01222e-08	0.504658
Foreskin_Fibroblast_Primary_Cells_skin02__H3K27ac	-2.38706e-10	9.30369e-09	0.510235
Spleen__H3K27ac	-3.92042e-10	1.04331e-08	0.514987
Primary_T_cells_effector_memory_enriched_from_peripheral_blood__H3K4me3	-1.0565e-09	2.76267e-08	0.515253
Foreskin_Melanocyte_Primary_Cells_skin01__H3K36me3	-6.59486e-10	1.54259e-08	0.51705
Sigmoid_Colon__H3K36me3	-5.97592e-10	1.35459e-08	0.517594
Primary_T_helper_naive_cells_from_peripheral_blood_1__H3K4me3	-1.17582e-09	2.51436e-08	0.518649
HMEC_Mammary_Epithelial_Primary_Cells__H3K36me3	-6.4481e-10	1.10163e-08	0.523338
Foreskin_Keratinocyte_Primary_Cells_skin03__H3K36me3	-2.97521e-10	4.96494e-09	0.523892
Primary_mononuclear_cells_from_peripheral_blood__H3K9ac	-1.29785e-09	1.97085e-08	0.526252
Ovary_ENTEX__H3K36me3	-3.63153e-09	5.05946e-08	0.52861
Primary_T_helper_memory_cells_from_peripheral_blood_2__H3K36me3	-1.05109e-09	1.45599e-08	0.528775
Fetal_Thymus__H3K4me1	-1.08218e-09	9.34207e-09	0.54611
NHLF_Lung_Fibroblast_Primary_Cells__DNase	-2.00839e-09	1.62529e-08	0.549172
Primary_hematopoietic_stem_cells_G-CSF-mobilized_Female__H3K4me3	-3.48218e-09	2.66774e-08	0.551926
Primary_T_helper_memory_cells_from_peripheral_blood_2__H3K4me3	-3.82622e-09	2.8919e-08	0.55263
Fetal_Intestine_Small__DNase	-3.02712e-09	2.26707e-08	0.553111
Foreskin_Keratinocyte_Primary_Cells_skin03__H3K4me3	-2.91664e-09	2.13711e-08	0.554277
Nerve-Tibial_ENTEX__H3K4me1	-1.07927e-09	7.71573e-09	0.555622
Breast_Myoepithelial_Primary_Cells__H3K9ac	-3.24663e-09	2.09837e-08	0.56148
SI-Term-Ileum_ENTEX__H3K27ac	-1.19132e-09	7.46561e-09	0.563392
Primary_T_cells_from_peripheral_blood__H3K4me3	-4.39882e-09	2.61153e-08	0.566881
Primary_T_cells_effector_memory_enriched_from_peripheral_blood__H3K27ac	-2.23542e-09	1.29416e-08	0.568569
Primary_T_killer_naive_cells_from_peripheral_blood__H3K36me3	-2.17326e-09	1.22205e-08	0.570575
liver_ENTEX__H3K4me3	-2.61628e-09	1.32452e-08	0.578292
Right_Atrium__H3K36me3	-3.58172e-09	1.79058e-08	0.579272
Primary_T_regulatory_cells_from_peripheral_blood__H3K4me1	-1.79356e-09	8.89763e-09	0.579877
Thymus__H3K27ac	-4.41614e-09	2.15303e-08	0.581258
Primary_T_helper_naive_cells_from_peripheral_blood_1__H3K36me3	-2.01056e-09	9.74373e-09	0.581739
Primary_hematopoietic_stem_cells_G-CSF-mobilized_Male__DNase	-4.51652e-09	2.17645e-08	0.582197
Colon-TV_ENTEX__H3K4me3	-5.96836e-09	2.75148e-08	0.585862
Primary_B_cells_from_cord_blood__H3K4me3	-7.96217e-09	3.45436e-08	0.591147
Right_Atrium__H3K27ac	-2.65828e-09	1.1385e-08	0.592309
Brain_Substantia_Nigra__H3K36me3	-4.24307e-09	1.81639e-08	0.592352
Right_Ventricle__H3K36me3	-2.44224e-09	9.9939e-09	0.596529
liver_ENTEX__H3K36me3	-2.71455e-09	1.06369e-08	0.600716
Left_Ventricle__H3K27ac	-2.00317e-09	7.25859e-09	0.608716
Thyroid_gland_ENTEX__H3K4me3	-6.79227e-09	2.45943e-08	0.608792
Left_Ventricle__H3K4me3	-9.92718e-09	3.59001e-08	0.608927
Esoph-Mucosa_ENTEX__H3K27ac	-2.76764e-09	8.98318e-09	0.620994
Stomach_Mucosa__H3K36me3	-5.81868e-09	1.84248e-08	0.623926
Fetal_Muscle_Leg__H3K36me3	-2.77649e-09	8.65423e-09	0.625828
Primary_monocytes_from_peripheral_blood__H3K27ac	-3.41709e-09	1.06027e-08	0.626382
Lung_ENTEX__H3K4me3	-1.40461e-08	4.30125e-08	0.627999
Fetal_Kidney__H3K36me3	-8.19658e-09	2.36089e-08	0.635773
Right_Atrium__H3K4me1	-4.85649e-09	1.37315e-08	0.638209
Foreskin_Fibroblast_Primary_Cells_skin02__H3K36me3	-2.41196e-09	6.52956e-09	0.644082
Rectal_Mucosa_Donor_31__H3K36me3	-4.24457e-09	1.09089e-08	0.651396
Uterus_ENTEX__H3K4me3	-1.58613e-08	3.88061e-08	0.658632
Foreskin_Keratinocyte_Primary_Cells_skin03__H3K4me1	-2.8414e-09	6.7987e-09	0.662002
Primary_T_helper_cells_PMA-I_stimulated__H3K36me3	-2.61907e-09	6.26281e-09	0.662098
Small_Intestine__H3K4me3	-1.85604e-08	4.35164e-08	0.665134
Fetal_Adrenal_Gland__H3K4me3	-1.79186e-08	3.84361e-08	0.67946
Adrenal_gland_ENTEX__H3K36me3	-4.32028e-09	9.04829e-09	0.683486
Primary_T_cells_effector_memory_enriched_from_peripheral_blood__H3K36me3	-4.17776e-09	8.48017e-09	0.688871
Esoph-GJ_ENTEX__H3K27ac	-3.61631e-09	7.302e-09	0.689788
Lung_ENTEX__H3K4me1	-3.95279e-09	7.97331e-09	0.689966
Heart-LV_ENTEX__H3K27ac	-3.28961e-09	6.62672e-09	0.690199
Fetal_Muscle_Trunk__H3K4me1	-2.97019e-09	5.80791e-09	0.695466
Fetal_Kidney__DNase	-1.01362e-08	1.94458e-08	0.698905
Colon-Sigm_ENTEX__H3K4me1	-2.79853e-08	5.36059e-08	0.699184
Adipose_Nuclei__H3K27ac	-3.34205e-09	6.34834e-09	0.700711
NHDF-Ad_Adult_Dermal_Fibroblast_Primary_Cells__H3K36me3	-1.31711e-08	2.38886e-08	0.709305
Primary_B_cells_from_peripheral_blood__H3K4me3	-2.076e-08	3.68741e-08	0.713281
Fetal_Brain_Male__H3K36me3	-1.82506e-08	3.22405e-08	0.714329
Mammary_ENTEX__H3K27ac	-4.36173e-09	7.60161e-09	0.716945
Primary_hematopoietic_stem_cells_G-CSF-mobilized_Female__H3K27ac	-5.76955e-09	1.00145e-08	0.717733
NHDF-Ad_Adult_Dermal_Fibroblast_Primary_Cells__DNase	-8.99705e-09	1.52173e-08	0.72282
Vagina_ENTEX__H3K4me3	-1.66837e-08	2.78017e-08	0.725778
Primary_T_regulatory_cells_from_peripheral_blood__H3K36me3	-3.87656e-09	6.32402e-09	0.730058
Skeletal_Muscle_Male__H3K36me3	-6.13438e-09	9.92536e-09	0.731729
Esoph-Muscularis_ENTEX__H3K4me3	-1.67504e-08	2.69722e-08	0.732708
Foreskin_Fibroblast_Primary_Cells_skin01__H3K27ac	-5.88476e-09	9.45545e-09	0.73315
Primary_T_helper_cells_from_peripheral_blood__H3K36me3	-3.77477e-09	6.0114e-09	0.734977
Esophagus__H3K27ac	-6.23143e-09	9.90966e-09	0.735268
NHEK-Epidermal_Keratinocyte_Primary_Cells__H3K4me3	-1.18382e-08	1.87976e-08	0.735578
Ovary__DNase	-9.2791e-09	1.44994e-08	0.738902
Prostate_ENTEX__H3K27ac	-5.0268e-09	7.58919e-09	0.746131
Fetal_Muscle_Leg__H3K4me3	-2.44236e-08	3.66332e-08	0.74752
Sigmoid_Colon__H3K4me3	-2.29411e-08	3.40791e-08	0.749581
Pancreas_ENTEX__H3K36me3	-5.46239e-09	8.00982e-09	0.752369
Primary_T_helper_memory_cells_from_peripheral_blood_1__H3K36me3	-7.75469e-09	1.11727e-08	0.756182
Vagina_ENTEX__H3K27ac	-5.11457e-09	7.28999e-09	0.758532
Rectal_Smooth_Muscle__H3K36me3	-1.30937e-08	1.86164e-08	0.75908
Foreskin_Fibroblast_Primary_Cells_skin02__H3K4me1	-5.31866e-09	7.49774e-09	0.760952
Pancreatic_Islets__H3K36me3	-1.54718e-08	2.18004e-08	0.761055
Fetal_Thymus__H3K4me3	-2.0234e-08	2.82115e-08	0.763383
Adipose_Nuclei__H3K36me3	-6.82511e-09	9.45691e-09	0.764762
Right_Atrium__H3K4me3	-2.18233e-08	3.01489e-08	0.765422
Primary_T_helper_cells_PMA-I_stimulated__H3K4me3	-1.18889e-08	1.63151e-08	0.76691
Primary_T_regulatory_cells_from_peripheral_blood__H3K4me3	-1.36633e-08	1.83693e-08	0.771504
Fetal_Thymus__H3K27ac	-8.08906e-09	1.08385e-08	0.772265
Fetal_Stomach__H3K4me3	-2.99543e-08	3.96011e-08	0.775296
Primary_T_helper_17_cells_PMA-I_stimulated__H3K4me3	-1.40227e-08	1.84662e-08	0.776184
Colon-Sigm_ENTEX__H3K36me3	-9.401e-09	1.22184e-08	0.779177
Pancreas__H3K4me3	-2.51887e-08	3.15041e-08	0.788011
Esoph-Mucosa_ENTEX__H3K4me1	-6.3763e-09	7.95147e-09	0.788695
Fetal_Heart__DNase	-9.92034e-09	1.23681e-08	0.78875
Breast_variant_Human_Mammary_Epithelial_Cells_(vHMEC)__H3K36me3	-4.6545e-09	5.79489e-09	0.789073
Thyroid_gland_ENTEX__H3K27ac	-3.73957e-09	4.59295e-09	0.792234
Liver__H3K4me1	-4.97389e-09	6.09017e-09	0.792952
Duodenum_Smooth_Muscle__H3K36me3	-9.11229e-09	1.1074e-08	0.794704
Rectal_Mucosa_Donor_29__H3K36me3	-9.16079e-09	1.08704e-08	0.800311
Aorta_ENTEX__H3K4me1	-3.85088e-09	4.47712e-09	0.80514
Ovary__H3K36me3	-9.22157e-09	1.06162e-08	0.807475
Primary_T_killer_naive_cells_from_peripheral_blood__H3K9ac	-2.67289e-08	3.05646e-08	0.809078
Esoph-Muscularis_ENTEX__H3K27ac	-6.6274e-09	7.34385e-09	0.816589
Nerve-Tibial_ENTEX__H3K36me3	-8.94811e-09	9.81707e-09	0.81898
Placenta__H3K36me3	-6.58453e-09	7.20687e-09	0.819549
Esoph-GJ_ENTEX__H3K4me3	-2.01171e-08	2.18129e-08	0.821802
Primary_B_cells_from_peripheral_blood__H3K27ac	-9.29701e-09	1.0071e-08	0.822034
Liver__H3K36me3	-5.70716e-09	6.07691e-09	0.826174
Gastric__H3K4me3	-2.63129e-08	2.77822e-08	0.828209
NHEK-Epidermal_Keratinocyte_Primary_Cells__DNase	-1.22448e-08	1.28306e-08	0.830044
Colon-TV_ENTEX__H3K36me3	-1.23493e-08	1.28746e-08	0.831271
skeletal_muscle_ENTEX__H3K36me3	-5.50746e-09	5.7305e-09	0.831744
Placenta_Amnion__H3K36me3	-1.15833e-08	1.19749e-08	0.833304
Aorta__H3K4me3	-3.58165e-08	3.69858e-08	0.833574
Ovary_ENTEX__H3K4me3	-3.39925e-08	3.50374e-08	0.834021
Esoph-GJ_ENTEX__H3K4me1	-7.85043e-09	8.04533e-09	0.835412
Breast_Myoepithelial_Primary_Cells__H3K4me3	-2.08564e-08	2.13612e-08	0.835558
Duodenum_Smooth_Muscle__H3K4me1	-1.17808e-08	1.19296e-08	0.838308
Pancreas__H3K4me1	-9.19729e-09	9.26284e-09	0.839626
Fetal_Adrenal_Gland__H3K4me1	-7.15032e-09	7.1752e-09	0.840504
Pancreas_ENTEX__H3K4me3	-2.3984e-08	2.32393e-08	0.848974
Colon-Sigm_ENTEX__H3K27ac	-7.53695e-09	7.28398e-09	0.849603
Thyroid_gland_ENTEX__H3K4me1	-5.09488e-09	4.9159e-09	0.849994
Uterus_ENTEX__H3K27ac	-6.65056e-09	6.40704e-09	0.850367
Lung__H3K4me1	-1.27904e-08	1.22798e-08	0.851197
Liver__H3K27ac	-6.17292e-09	5.92458e-09	0.851275
Fetal_Intestine_Large__H3K4me3	-3.65798e-08	3.45571e-08	0.855094
HMEC_Mammary_Epithelial_Primary_Cells__H3K4me3	-3.59917e-08	3.34307e-08	0.859172
Primary_T_regulatory_cells_from_peripheral_blood__H3K27ac	-8.65882e-09	7.8749e-09	0.864235
Fetal_Adrenal_Gland__H3K27ac	-8.25511e-09	7.42921e-09	0.866752
Adipose_Nuclei__H3K9ac	-2.09861e-08	1.87348e-08	0.868679
Primary_neutrophils_from_peripheral_blood__H3K4me1	-5.99387e-09	5.31795e-09	0.87015
Breast_variant_Human_Mammary_Epithelial_Cells_(vHMEC)__H3K4me3	-3.92371e-08	3.44894e-08	0.872368
Fetal_Intestine_Large__H3K36me3	-8.99917e-09	7.72013e-09	0.878127
Placenta_Amnion__H3K27ac	-2.14576e-08	1.79647e-08	0.883846
Gastric__H3K4me1	-1.92781e-08	1.60388e-08	0.885312
Esophagus__H3K4me1	-1.53284e-08	1.27138e-08	0.886024
Rectal_Smooth_Muscle__H3K9ac	-4.2789e-08	3.54619e-08	0.886211
Foreskin_Fibroblast_Primary_Cells_skin02__DNase	-2.13747e-08	1.75421e-08	0.88848
Fetal_Heart__H3K4me3	-1.9556e-08	1.59736e-08	0.889576
Colonic_Mucosa__H3K4me1	-1.49955e-08	1.21987e-08	0.890514
Fetal_Intestine_Small__H3K4me1	-8.7163e-09	7.0375e-09	0.892244
Foreskin_Fibroblast_Primary_Cells_skin01__H3K36me3	-7.04285e-09	5.57613e-09	0.896712
Pancreas__DNase	-2.41618e-08	1.89748e-08	0.898555
Aorta__H3K4me1	-2.30561e-08	1.80031e-08	0.899845
Fetal_Muscle_Trunk__H3K27ac	-1.41868e-08	1.1024e-08	0.900936
Adipose_Nuclei__H3K4me1	-1.0857e-08	8.39752e-09	0.901973
Pancreas_ENTEX__H3K4me1	-6.12545e-09	4.68548e-09	0.904449
Sigmoid_Colon__H3K4me1	-2.94103e-08	2.23113e-08	0.906278
Fetal_Muscle_Leg__H3K4me1	-8.46726e-09	6.38723e-09	0.907523
Heart-Atrial_ENTEX__H3K4me1	-4.28e-08	3.22777e-08	0.907579
Rectal_Mucosa_Donor_31__H3K27ac	-1.19295e-08	8.96459e-09	0.908362
NHEK-Epidermal_Keratinocyte_Primary_Cells__H3K9ac	-1.74631e-08	1.28916e-08	0.912229
Fetal_Heart__H3K9ac	-1.27507e-08	9.40178e-09	0.912483
Skeletal_Muscle_Female__H3K36me3	-1.1724e-08	8.6323e-09	0.912792
Foreskin_Keratinocyte_Primary_Cells_skin02__DNase	-1.86649e-08	1.36702e-08	0.913932
Foreskin_Keratinocyte_Primary_Cells_skin02__H3K4me1	-1.17551e-08	8.39506e-09	0.919278
Rectal_Mucosa_Donor_31__H3K4me1	-1.1739e-08	8.38277e-09	0.919299
Fetal_Intestine_Large__DNase	-2.72624e-08	1.9454e-08	0.91945
NHEK-Epidermal_Keratinocyte_Primary_Cells__H3K27ac	-1.20795e-08	8.58573e-09	0.920276
Colon_Smooth_Muscle__H3K36me3	-1.59701e-08	1.1255e-08	0.92204
HMEC_Mammary_Epithelial_Primary_Cells__DNase	-2.16538e-08	1.52442e-08	0.922264
Rectal_Mucosa_Donor_31__H3K9ac	-1.93956e-08	1.33397e-08	0.927023
Gastric__H3K27ac	-2.06573e-08	1.41082e-08	0.928431
Placenta_Amnion__H3K4me1	-1.11741e-08	7.6225e-09	0.928667
Osteoblast_Primary_Cells__H3K36me3	-9.5766e-09	6.5016e-09	0.929619
Foreskin_Keratinocyte_Primary_Cells_skin03__H3K27ac	-1.25042e-08	8.45309e-09	0.930463
Artery-Coronary_ENTEX__H3K27ac	-9.2512e-09	6.23069e-09	0.931199
Pancreas__H3K27ac	-2.50446e-08	1.67146e-08	0.932982
Primary_monocytes_from_peripheral_blood__H3K4me1	-8.99466e-09	5.97536e-09	0.933876
Colonic_Mucosa__H3K4me3	-3.86283e-08	2.56602e-08	0.933886
Colonic_Mucosa__H3K9ac	-3.58489e-08	2.33602e-08	0.937561
Left_Ventricle__H3K36me3	-1.66334e-08	1.06348e-08	0.941098
NHLF_Lung_Fibroblast_Primary_Cells__H3K36me3	-2.04869e-08	1.30227e-08	0.942159
Primary_B_cells_from_cord_blood__H3K36me3	-3.37102e-08	2.12278e-08	0.94386
Fetal_Lung__H3K36me3	-1.32787e-08	8.22515e-09	0.94678
Ovary__H3K4me1	-1.74237e-08	1.07391e-08	0.947647
Liver__H3K9ac	-2.02871e-08	1.24725e-08	0.948084
Aorta_ENTEX__H3K36me3	-1.10064e-08	6.76045e-09	0.948243
NHLF_Lung_Fibroblast_Primary_Cells__H3K9ac	-4.94495e-08	3.02852e-08	0.948744
Stomach_Smooth_Muscle__H3K36me3	-1.81321e-08	1.08725e-08	0.952313
Pancreas_ENTEX__H3K27ac	-8.6388e-09	5.16342e-09	0.952844
Primary_hematopoietic_stem_cells_G-CSF-mobilized_Female__H3K4me1	-1.06961e-08	6.36517e-09	0.953561
Artery-Coronary_ENTEX__H3K4me3	-2.3829e-08	1.40053e-08	0.955569
Colon-TV_ENTEX__H3K27ac	-9.68499e-09	5.64539e-09	0.956878
Psoas_Muscle__H3K36me3	-3.54673e-08	2.06639e-08	0.956955
Primary_B_cells_from_cord_blood__H3K4me1	-1.24152e-08	7.19737e-09	0.957733
Lung__H3K27ac	-2.02132e-08	1.16804e-08	0.958232
Foreskin_Fibroblast_Primary_Cells_skin01__DNase	-3.11651e-08	1.78751e-08	0.959376
Breast_Myoepithelial_Primary_Cells__H3K36me3	-1.08943e-08	6.17469e-09	0.961163
Fetal_Intestine_Small__H3K4me3	-5.38841e-08	3.04755e-08	0.961479
Stomach_Smooth_Muscle__H3K4me3	-3.37189e-08	1.90443e-08	0.961683
Testis_ENTEX__H3K36me3	-8.55098e-08	4.79175e-08	0.96283
Aorta_ENTEX__H3K4me3	-2.36547e-08	1.32142e-08	0.963282
Fetal_Intestine_Large__H3K4me1	-1.20757e-08	6.67754e-09	0.964729
Fetal_Muscle_Trunk__DNase	-2.68307e-08	1.46833e-08	0.966172
Foreskin_Fibroblast_Primary_Cells_skin01__H3K4me1	-1.19987e-08	6.4302e-09	0.968979
Duodenum_Mucosa__H3K9ac	-3.44275e-08	1.82309e-08	0.970514
NHLF_Lung_Fibroblast_Primary_Cells__H3K27ac	-2.11654e-08	1.10922e-08	0.971813
Pancreas__H3K36me3	-2.41361e-08	1.25137e-08	0.97312
Osteoblast_Primary_Cells__H3K4me3	-4.04038e-08	2.08225e-08	0.973834
Gastric__DNase	-4.33435e-08	2.22586e-08	0.974249
Ovary__H3K4me3	-5.47417e-08	2.80918e-08	0.974333
NHDF-Ad_Adult_Dermal_Fibroblast_Primary_Cells__H3K4me1	-1.81626e-08	9.27244e-09	0.97493
Primary_hematopoietic_stem_cells__H3K4me1	-2.69044e-08	1.37088e-08	0.975152
Primary_B_cells_from_peripheral_blood__H3K4me1	-1.13151e-08	5.75958e-09	0.975267
Fetal_Muscle_Leg__DNase	-2.79485e-08	1.40668e-08	0.97653
Rectal_Mucosa_Donor_29__H3K4me3	-3.67865e-08	1.84949e-08	0.97665
Prostate_ENTEX__H3K36me3	-1.2142e-07	6.09437e-08	0.976833
Fetal_Intestine_Large__H3K27ac	-1.57607e-08	7.76547e-09	0.978801
Rectal_Mucosa_Donor_29__H3K9ac	-4.79681e-08	2.34813e-08	0.979465
NHLF_Lung_Fibroblast_Primary_Cells__H3K4me1	-2.43341e-08	1.18123e-08	0.980304
Breast_variant_Human_Mammary_Epithelial_Cells_(vHMEC)__DNase	-3.36692e-08	1.62333e-08	0.980964
Duodenum_Mucosa__H3K4me1	-1.93109e-08	9.30735e-09	0.980998
Colon-TV_ENTEX__H3K4me1	-3.64421e-08	1.73e-08	0.982419
Artery-Tibial_ENTEX__H3K36me3	-1.87457e-08	8.79982e-09	0.983424
Ovary__H3K27ac	-2.51537e-08	1.17965e-08	0.983509
HMEC_Mammary_Epithelial_Primary_Cells__H3K9ac	-3.52631e-08	1.63715e-08	0.984377
Primary_hematopoietic_stem_cells_short_term_culture__H3K4me3	-5.70186e-08	2.64624e-08	0.984407
Fetal_Intestine_Small__H3K27ac	-1.73097e-08	7.99511e-09	0.984808
Stomach_ENTEX__H3K4me1	-1.69224e-08	7.57169e-09	0.98729
Aorta__H3K27ac	-1.98842e-08	8.87899e-09	0.987437
Stomach_Smooth_Muscle__H3K4me1	-1.82119e-08	8.10066e-09	0.987718
NHDF-Ad_Adult_Dermal_Fibroblast_Primary_Cells__H3K9ac	-5.07876e-08	2.25398e-08	0.987878
Stomach_Smooth_Muscle__H3K9ac	-5.16089e-08	2.28876e-08	0.98793
Artery-Tibial_ENTEX__H3K4me1	-3.80205e-08	1.67977e-08	0.988196
NHDF-Ad_Adult_Dermal_Fibroblast_Primary_Cells__H3K27ac	-2.62863e-08	1.15843e-08	0.98837
Primary_hematopoietic_stem_cells_G-CSF-mobilized_Male__H3K4me1	-1.53577e-08	6.76651e-09	0.988386
NHEK-Epidermal_Keratinocyte_Primary_Cells__H3K4me1	-1.42046e-08	6.17707e-09	0.989264
Adipose_Nuclei__H3K4me3	-3.66085e-08	1.57494e-08	0.989949
Colon_Smooth_Muscle__H3K4me1	-1.74492e-08	7.3904e-09	0.990889
Duodenum_Smooth_Muscle__H3K27ac	-2.94578e-08	1.24427e-08	0.991045
Fetal_Lung__H3K4me3	-5.90883e-08	2.49538e-08	0.991056
Fetal_Stomach__DNase	-4.90242e-08	2.06388e-08	0.991234
Lung__H3K4me3	-7.75892e-08	3.26211e-08	0.991308
Placenta__H3K4me3	-8.25084e-08	3.44661e-08	0.991665
Stomach_Mucosa__H3K4me3	-7.22241e-08	2.96364e-08	0.992595
Rectal_Mucosa_Donor_31__H3K4me3	-5.60877e-08	2.26988e-08	0.993262
Breast_variant_Human_Mammary_Epithelial_Cells_(vHMEC)__H3K4me1	-1.7241e-08	6.93328e-09	0.993553
Aorta__H3K36me3	-5.89653e-08	2.36469e-08	0.993677
Stomach_Mucosa__H3K9ac	-3.70943e-08	1.47262e-08	0.994114
Small_Intestine__H3K4me1	-4.22749e-08	1.66855e-08	0.994356
Duodenum_Smooth_Muscle__H3K4me3	-4.47318e-08	1.75374e-08	0.994624
Rectal_Smooth_Muscle__H3K4me1	-2.6257e-08	1.02489e-08	0.994796
Stomach_ENTEX__H3K27ac	-1.44763e-08	5.62461e-09	0.99497
Osteoblast_Primary_Cells__H3K27ac	-1.65285e-08	6.41166e-09	0.99503
NHLF_Lung_Fibroblast_Primary_Cells__H3K4me3	-9.74002e-08	3.76203e-08	0.995188
Liver__H3K4me3	-3.53161e-08	1.36047e-08	0.995282
Fetal_Kidney__H3K9ac	-9.16966e-08	3.5132e-08	0.995474
Rectal_Smooth_Muscle__H3K27ac	-1.99321e-08	7.57521e-09	0.995746
Stomach_Smooth_Muscle__H3K27ac	-1.69324e-08	6.42835e-09	0.995781
Fetal_Muscle_Leg__H3K27ac	-2.38056e-08	9.00249e-09	0.995907
HMEC_Mammary_Epithelial_Primary_Cells__H3K27ac	-2.41014e-08	9.06835e-09	0.996067
Rectal_Mucosa_Donor_29__H3K27ac	-2.38796e-08	8.86465e-09	0.996468
Vagina_ENTEX__H3K36me3	-7.46506e-08	2.74535e-08	0.996728
Colon_Smooth_Muscle__H3K27ac	-2.15044e-08	7.82614e-09	0.997
Rectal_Mucosa_Donor_29__H3K4me1	-3.25808e-08	1.17766e-08	0.997168
Breast_Myoepithelial_Primary_Cells__H3K4me1	-1.45382e-08	5.21433e-09	0.997349
Colonic_Mucosa__H3K27ac	-3.13577e-08	1.11635e-08	0.997515
Osteoblast_Primary_Cells__H3K4me1	-1.81907e-08	6.2734e-09	0.998132
Fetal_Kidney__H3K4me3	-1.01339e-07	3.49019e-08	0.998155
Fetal_Lung__H3K4me1	-2.38621e-08	8.16934e-09	0.998255
Fetal_Stomach__H3K27ac	-2.8919e-08	9.898e-09	0.998259
Duodenum_Mucosa__H3K4me3	-5.34357e-08	1.79659e-08	0.998532
Sigmoid_Colon__H3K27ac	-3.36856e-08	1.12442e-08	0.998631
Fetal_Lung__DNase	-4.25057e-08	1.40633e-08	0.998746
Fetal_Stomach__H3K4me1	-2.17279e-08	7.15337e-09	0.998807
HMEC_Mammary_Epithelial_Primary_Cells__H3K4me1	-2.26332e-08	7.28971e-09	0.999048
NHDF-Ad_Adult_Dermal_Fibroblast_Primary_Cells__H3K4me3	-9.11908e-08	2.93619e-08	0.999051
Rectal_Smooth_Muscle__H3K4me3	-7.74802e-08	2.38392e-08	0.999423
Primary_hematopoietic_stem_cells_short_term_culture__H3K4me1	-2.53398e-08	7.7609e-09	0.999453
Colon_Smooth_Muscle__H3K4me3	-7.46435e-08	2.2577e-08	0.999527
Stomach_Mucosa__H3K4me1	-2.39719e-08	6.57366e-09	0.999867
Small_Intestine__H3K27ac	-4.096e-08	1.10493e-08	0.999895
Fetal_Kidney__H3K4me1	-7.75804e-08	1.95493e-08	0.999964
Fetal_Lung__H3K9ac	-8.54893e-08	2.12669e-08	0.999971
Colon_Smooth_Muscle__H3K9ac	-7.92383e-08	1.96341e-08	0.999973

## Sheet: Table S4
source	term_name	term_id	highlighted	adjusted_p_value	negative_log10_of_adjusted_p_value	term_size	query_size	intersection_size	effective_domain_size	intersections
GO:BP	brain morphogenesis	GO:0048854	TRUE	0.0106138	1.97413	39	20	3	21026	AKT3,CTNNA2,NF1
REAC	FOXO-mediated transcription	REAC:R-HSA-9614085	FALSE	0.0283648	1.54722	66	15	3	11004	FOXO6,AKT3,SREBF1

## Sheet: Table S5
index	qtl_name	probeID	ProbeChr	Probe_bp	topSNP	topSNP_chr	topSNP_bp	A1	A2	Freq	b_GWAS	se_GWAS	p_GWAS	b_eQTL	se_eQTL	p_eQTL	b_SMR	se_SMR	p_SMR	p_SMR_multi	p_HEIDI	nsnp_HEIDI	gene_id	chr	start	end	strand	GWAS_LOCUS	Lead_SNP	Lead_SNP_BP
SULT1A2	eQTL_eQTLGen	ENSG00000197165	16	28594496	rs35626515	16	28638330	A	C	0.39825	-0.0438	0.0053	1.40692e-16	0.484803	0.0127954	0	-0.090346	0.0111893	6.78554e-16	6.07933e-12	0.000127832	20	ENSG00000197165	16	28591943	28597050	-	chr16:28032060:29484436	rs4788062	28629858
TUFM	eQTL_eQTLGen	ENSG00000178952	16	28844380	rs7187776	16	28846324	G	A	0.39545	-0.0414	0.0053	5.65918e-15	0.846998	0.00659152	0	-0.0488785	0.00626894	6.34325e-15	5.80185e-10	0.0773819	20	ENSG00000178952	16	28842411	28846348	-	chr16:28032060:29484436	rs4788062	28629858
NPIPB7	eQTL_BrainMeta	ENSG00000233232.2	16	28463459	rs4788083	16	28534128	G	A	0.408686	-0.0417	0.0053	3.60573e-15	-0.854137	0.0315011	6.63804e-162	0.0488212	0.00646105	4.14912e-14	8.08174e-12	0.439352	20	ENSG00000233232	16	28456372	28471175	-	chr16:28032060:29484436	rs4788062	28629858
RMC1	eQTL_BrainMeta	ENSG00000141452.10	18	23517646	rs4800489	18	23545978	A	G	0.345792	-0.042	0.0055	2.23443e-14	-0.711654	0.0335248	5.30144e-100	0.0590174	0.00821333	6.6931e-13	5.87491e-12	0.36339	20	ENSG00000141452	18	23503470	23531822	+	chr18:22800326:24045978	rs1788785	23562376
NPC1	eQTL_BrainMeta	ENSG00000141458.13	18	23546345	rs1652340	18	23519867	A	C	0.345123	-0.042	0.0055	2.23443e-14	-0.645803	0.0341191	6.72235e-80	0.0650353	0.00918352	1.42355e-12	2.59671e-12	0.380883	20	ENSG00000141458	18	23506184	23586506	-	chr18:22800326:24045978	rs1788785	23562376
IL27	eQTL_eQTLGen	ENSG00000197272	16	28505706	rs35626515	16	28638330	A	C	0.39825	-0.0438	0.0053	1.40692e-16	0.115119	0.00957362	2.6386e-33	-0.380476	0.0558641	9.70999e-12	8.5813e-10	1.92815e-05	20	ENSG00000197272	16	28499362	28512051	-	chr16:28032060:29484436	rs4788062	28629858
TUFM	eQTL_BrainMeta	ENSG00000178952.11	16	28844379	rs7187776	16	28846324	G	A	0.39545	-0.0414	0.0053	5.65918e-15	0.428263	0.0326787	3.07269e-39	-0.0966697	0.0144072	1.94851e-11	2.75411e-10	0.773452	20	ENSG00000178952	16	28842411	28846348	-	chr16:28032060:29484436	rs4788062	28629858
SULT1A1	eQTL_BrainMeta	ENSG00000196502.12	16	28613785	rs7186573	16	28576068	C	T	0.373987	-0.0379	0.0054	2.24233e-12	-0.697283	0.0331495	3.1728e-98	0.0543538	0.00816407	2.78177e-11	6.63916e-08	0.011751	20	ENSG00000196502	16	28603944	28623625	-	chr16:28032060:29484436	rs4788062	28629858
EIF3CL	eQTL_eQTLGen	ENSG00000205609	16	28391710	rs7206214	16	28908020	A	G	0.348647	-0.0376	0.0055	8.12286e-12	0.498251	0.0188991	3.57106e-153	-0.075464	0.0114037	3.65328e-11	6.28739e-09	0.000419883	20	ENSG00000205609	16	28379579	28403841	-	chr16:28032060:29484436	rs4788062	28629858
CLN3	eQTL_eQTLGen	ENSG00000188603	16	28484843	rs151228	16	28551705	A	G	0.468405	0.0349	0.0052	1.92583e-11	0.200622	0.00863083	1.60565e-119	0.173959	0.0269782	1.13232e-10	1.47249e-07	2.58053e-07	20	ENSG00000188603	16	28474111	28495575	-	chr16:28032060:29484436	rs4788062	28629858
EIF3C	eQTL_eQTLGen	ENSG00000184110	16	28712142	rs7206214	16	28908020	A	G	0.348647	-0.0376	0.0055	8.12286e-12	0.375083	0.0194094	3.32274e-83	-0.100244	0.0155539	1.15627e-10	4.32742e-08	0.000314173	20	ENSG00000184110	16	28688558	28735727	+	chr16:28032060:29484436	rs4788062	28629858
ATP2A1	eQTL_eQTLGen	ENSG00000196296	16	28891436	rs4788101	16	28856483	T	C	0.3916	-0.0415	0.0053	4.87138e-15	0.0899511	0.00817589	3.7375e-28	-0.461362	0.0723199	1.77712e-10	1.13249e-08	0.0218552	20	ENSG00000196296	16	28878405	28904466	+	chr16:28032060:29484436	rs4788062	28629858
NPIPB9	eQTL_BrainMeta	ENSG00000196993.8	16	28762297	rs56186137	16	28814632	G	A	0.3937	-0.0411	0.0053	8.85407e-15	-0.391759	0.0364484	6.036e-27	0.104911	0.0166823	3.1994e-10	3.1994e-10	0.315186	20	ENSG00000196993	16	28751787	28772807	+	chr16:28032060:29484436	rs4788062	28629858
AKAP10	eQTL_eQTLGen	ENSG00000108599	17	19941322	rs203477	17	19928506	C	A	0.395529	-0.033	0.0053	4.77229e-10	0.621242	0.00744116	0	-0.0531194	0.00855499	5.32648e-10	2.11781e-05	0.000560865	20	ENSG00000108599	17	19904302	19978343	-	chr17:19428506:20428506	rs203456	19916911
EIF3C	eQTL_BrainMeta	ENSG00000184110.15	16	28712143	rs10499	16	28904206	G	A	0.348788	-0.0376	0.0055	8.12286e-12	0.418917	0.0356194	6.20498e-32	-0.0897553	0.015186	3.41303e-09	8.70098e-08	0.0046264	20	ENSG00000184110	16	28688558	28735727	+	chr16:28032060:29484436	rs4788062	28629858
ATP2A1	eQTL_BrainMeta	ENSG00000196296.14	16	28891435	rs4788101	16	28856483	T	C	0.3916	-0.0415	0.0053	4.87138e-15	0.251381	0.0298523	3.73825e-17	-0.165088	0.02879	9.7958e-09	9.7958e-09	0.0972468	20	ENSG00000196296	16	28878405	28904466	+	chr16:28032060:29484436	rs4788062	28629858
NUPR1	eQTL_BrainMeta	ENSG00000176046.9	16	28535858	rs193628	16	28570821	G	T	0.530802	-0.0348	0.0052	2.19678e-11	0.315778	0.0302186	1.46869e-25	-0.110204	0.0195548	1.744e-08	1.744e-08	0.0769929	20	ENSG00000176046	16	28532708	28539008	-	chr16:28032060:29484436	rs4788062	28629858
NFATC2IP	eQTL_BrainMeta	ENSG00000176953.12	16	28958952	rs62037365	16	28857641	G	C	0.391091	-0.0408	0.0053	1.3809e-14	0.270539	0.0331039	3.02262e-16	-0.15081	0.0269132	2.09984e-08	2.09984e-08	0.0195693	20	ENSG00000176953	16	28950807	28967092	+	chr16:28032060:29484436	rs4788062	28629858
EVI2A	eQTL_eQTLGen	ENSG00000126860	17	31319080	rs964288	17	31352228	G	A	0.387526	-0.0304	0.0054	1.80597e-08	-0.368562	0.0078596	0	0.0824827	0.0147567	2.27732e-08	6.68677e-08	0.0083109	20	ENSG00000126860	17	31316410	31321749	-	chr17:30584555:31853508	rs17881943	31246033
TUFM	eQTL_GTEx_Brain_Nucleus_accumbens_basal_ganglia	ENSG00000178952.10	16	28842411	rs4788062	16	28629858	C	T	0.397593	-0.0441	0.0053	8.7405e-17	0.28544	0.0382132	8.03976e-14	-0.154498	0.0277951	2.72148e-08	2.72148e-08	0.798755	20	ENSG00000178952	16	28842411	28846348	-	chr16:28032060:29484436	rs4788062	28629858
SULT1A2	eQTL_GTEx_Brain_Anterior_cingulate_cortex_BA24	ENSG00000197165.10	16	28591943	rs743590	16	28596909	A	G	0.373388	-0.0373	0.0054	4.93591e-12	0.964708	0.103491	1.14495e-20	-0.0386646	0.00696684	2.85997e-08	2.85997e-08	0.00320059	20	ENSG00000197165	16	28591943	28597050	-	chr16:28032060:29484436	rs4788062	28629858
TRMT61A	eQTL_eQTLGen	ENSG00000166166	14	103533134	rs2236281	14	103534181	T	G	0.28282	0.0329	0.0058	1.40799e-08	0.222605	0.00890584	6.85979e-138	0.147795	0.0267176	3.1704e-08	1.89142e-08	0.580913	20	ENSG00000166166	14	103529196	103537073	+	chr14:103034181:104128983	rs10129426	103552118
NF1	eQTL_eQTLGen	ENSG00000196712	17	31238522	rs12943365	17	31353508	C	G	0.391862	-0.031	0.0054	9.42633e-09	0.220734	0.0120184	2.44065e-75	-0.140441	0.025631	4.26971e-08	9.69707e-07	0.013101	20	ENSG00000196712	17	31094927	31382116	+	chr17:30584555:31853508	rs17881943	31246033
NPIPB7	eQTL_GTEx_Brain_Cerebellum	ENSG00000233232.6	16	28456372	rs8046271	16	28530073	C	T	0.408454	-0.0413	0.0053	6.57207e-15	-0.591136	0.0773067	2.06304e-14	0.0698655	0.012801	4.82037e-08	4.82037e-08	0.18389	20	ENSG00000233232	16	28456372	28471175	-	chr16:28032060:29484436	rs4788062	28629858
NPIPB7	eQTL_GTEx_Brain_Cerebellar_Hemisphere	ENSG00000233232.6	16	28456372	rs240702	16	28520032	T	C	0.409628	-0.0417	0.0053	3.60573e-15	-0.568772	0.0752179	3.97967e-14	0.0733158	0.0134476	4.98184e-08	4.98184e-08	0.0812808	20	ENSG00000233232	16	28456372	28471175	-	chr16:28032060:29484436	rs4788062	28629858
NPIPB7	eQTL_GTEx_Brain_Cortex	ENSG00000233232.6	16	28456372	rs4788073	16	28583228	G	A	0.374012	-0.0378	0.0054	2.55963e-12	-0.780942	0.091195	1.09554e-17	0.0484031	0.00893095	5.96991e-08	5.96991e-08	0.0155158	20	ENSG00000233232	16	28456372	28471175	-	chr16:28032060:29484436	rs4788062	28629858
SULT1A2	eQTL_GTEx_Brain_Putamen_basal_ganglia	ENSG00000197165.10	16	28591943	rs743590	16	28596909	A	G	0.373388	-0.0373	0.0054	4.93591e-12	0.870984	0.0997882	2.58463e-18	-0.0428251	0.00790644	6.07821e-08	6.07821e-08	0.00502312	20	ENSG00000197165	16	28591943	28597050	-	chr16:28032060:29484436	rs4788062	28629858
SULT1A2	eQTL_GTEx_Brain_Caudate_basal_ganglia	ENSG00000197165.10	16	28591943	rs62034350	16	28550935	G	A	0.361865	-0.0383	0.0054	1.31623e-12	0.796362	0.0964193	1.4645e-16	-0.0480937	0.00893791	7.41281e-08	7.41281e-08	0.00610792	20	ENSG00000197165	16	28591943	28597050	-	chr16:28032060:29484436	rs4788062	28629858
CADM2	eQTL_eQTLGen	ENSG00000175161	3	85516709	rs2044725	3	85596723	C	T	0.351069	0.0475	0.0054	1.41406e-18	0.0585443	0.00862925	1.1657e-11	0.811351	0.151029	7.78008e-08	7.78008e-08	0.00347779	11	ENSG00000175161	3	84958989	86074429	+	chr3:85029575:86029575	rs7643091	85625222
SH2B1	eQTL_eQTLGen	ENSG00000178188	16	28860406	rs12325278	16	28837497	G	A	0.391446	-0.0415	0.0053	4.87138e-15	-0.0590017	0.00819104	5.88159e-13	0.70337	0.13268	1.15011e-07	1.15011e-07	0.151114	20	ENSG00000178188	16	28846600	28874212	+	chr16:28032060:29484436	rs4788062	28629858
SULT1A2	eQTL_GTEx_Brain_Nucleus_accumbens_basal_ganglia	ENSG00000197165.10	16	28591943	rs743590	16	28596909	A	G	0.373388	-0.0373	0.0054	4.93591e-12	0.681791	0.0829914	2.11804e-16	-0.0547088	0.0103479	1.24385e-07	1.24385e-07	0.0118724	20	ENSG00000197165	16	28591943	28597050	-	chr16:28032060:29484436	rs4788062	28629858
CNNM2	eQTL_BrainMeta	ENSG00000148842.18	10	103004258	rs12767543	10	102871906	A	G	0.224717	0.0345	0.0061	1.55178e-08	0.541432	0.0366949	2.85803e-49	0.0637199	0.0120657	1.28436e-07	1.28336e-06	0.237091	20	ENSG00000148842	10	102918294	103090222	+	chr10:102369116:103947117	rs4363528	102895758
SULT1A2	eQTL_GTEx_Brain_Hippocampus	ENSG00000197165.10	16	28591943	rs62031562	16	28598008	T	A	0.367971	-0.0379	0.0054	2.24233e-12	0.744827	0.093388	1.51624e-15	-0.0508843	0.00965747	1.37241e-07	1.37241e-07	0.00660758	20	ENSG00000197165	16	28591943	28597050	-	chr16:28032060:29484436	rs4788062	28629858
OMG	eQTL_BrainMeta	ENSG00000126861.5	17	31284776	rs12449302	17	31084555	C	T	0.140959	-0.0484	0.0077	3.2635e-10	-0.429447	0.0450744	1.61091e-21	0.112703	0.0214806	1.54818e-07	1.54818e-07	0.429034	20	ENSG00000126861	17	31272013	31297539	-	chr17:30584555:31853508	rs17881943	31246033
TUFM	eQTL_GTEx_Brain_Putamen_basal_ganglia	ENSG00000178952.10	16	28842411	rs12928404	16	28835925	C	T	0.401353	-0.0409	0.0053	1.19117e-14	0.245398	0.0343805	9.48934e-13	-0.166668	0.0318071	1.60611e-07	1.60611e-07	0.267971	20	ENSG00000178952	16	28842411	28846348	-	chr16:28032060:29484436	rs4788062	28629858
NPIPB7	eQTL_GTEx_Brain_Nucleus_accumbens_basal_ganglia	ENSG00000233232.6	16	28456372	rs240702	16	28520032	T	C	0.409628	-0.0417	0.0053	3.60573e-15	-0.539874	0.0769003	2.21171e-12	0.0772402	0.0147453	1.62066e-07	1.62066e-07	0.239502	20	ENSG00000233232	16	28456372	28471175	-	chr16:28032060:29484436	rs4788062	28629858
SULT1A2	eQTL_GTEx_Brain_Cortex	ENSG00000197165.10	16	28591943	rs62031562	16	28598008	T	A	0.367971	-0.0379	0.0054	2.24233e-12	0.774539	0.0986306	4.06439e-15	-0.0489323	0.0093506	1.6672e-07	1.6672e-07	0.0167248	20	ENSG00000197165	16	28591943	28597050	-	chr16:28032060:29484436	rs4788062	28629858
CKB	eQTL_eQTLGen	ENSG00000166165	14	103521250	rs10149470	14	103551616	A	G	0.487187	-0.0277	0.0052	9.98904e-08	-0.212854	0.00791377	2.40285e-159	0.130136	0.0249044	1.73754e-07	5.55618e-08	0.287488	20	ENSG00000166165	14	103519667	103522833	-	chr14:103034181:104128983	rs10129426	103552118
SULT1A2	eQTL_BrainMeta	ENSG00000197165.11	16	28594497	rs62034322	16	28524513	A	G	0.374384	-0.0372	0.0054	5.62298e-12	0.273915	0.0343459	1.52167e-15	-0.135809	0.0260506	1.85542e-07	3.40504e-06	0.0048624	20	ENSG00000197165	16	28591943	28597050	-	chr16:28032060:29484436	rs4788062	28629858
SPNS1	eQTL_eQTLGen	ENSG00000169682	16	28979384	rs11645306	16	28972615	G	C	0.299224	-0.0297	0.0057	1.88306e-07	0.608614	0.00809963	0	-0.0487994	0.00938803	2.01397e-07	3.72867e-07	4.38753e-07	20	ENSG00000169682	16	28974221	28984548	+	chr16:28032060:29484436	rs4788062	28629858
NUPR1	eQTL_GTEx_Brain_Cerebellar_Hemisphere	ENSG00000176046.8	16	28532708	rs4149398	16	28597617	G	C	0.362664	-0.0384	0.0056	7.02514e-12	0.498557	0.0638073	5.56299e-15	-0.0770223	0.0149446	2.55166e-07	2.55166e-07	0.0176396	20	ENSG00000176046	16	28532708	28539008	-	chr16:28032060:29484436	rs4788062	28629858
UBE2E3	eQTL_eQTLGen	ENSG00000170035	2	181021916	rs62180071	2	180964510	C	T	0.294449	-0.0316	0.0058	5.08604e-08	0.14541	0.00937512	2.95959e-54	-0.217317	0.0422765	2.74211e-07	7.31723e-06	0.0374641	20	ENSG00000170035	2	180967248	181076585	+	chr2:180464510:181464510	rs4462758	181180327
NPC1	eQTL_GTEx_Brain_Caudate_basal_ganglia	ENSG00000141458.12	18	23506184	rs8083301	18	23498615	T	A	0.649974	0.0403	0.0055	2.34884e-13	0.188551	0.0261418	5.48791e-13	0.213735	0.0415815	2.74513e-07	2.74513e-07	0.617244	18	ENSG00000141458	18	23506184	23586506	-	chr18:22800326:24045978	rs1788785	23562376
NF1	eQTL_BrainMeta	ENSG00000196712.18	17	31238522	rs12943365	17	31353508	C	G	0.391862	-0.031	0.0054	9.42633e-09	0.366363	0.0321952	5.29501e-30	-0.0846155	0.0165089	2.96831e-07	8.51763e-06	0.00589649	20	ENSG00000196712	17	31094927	31382116	+	chr17:30584555:31853508	rs17881943	31246033
TUFM	eQTL_GTEx_Brain_Caudate_basal_ganglia	ENSG00000178952.10	16	28842411	rs62036620	16	28821776	G	A	0.39385	-0.0411	0.0053	8.85407e-15	0.241602	0.036233	2.59288e-11	-0.170114	0.0336466	4.28309e-07	4.28309e-07	0.251811	20	ENSG00000178952	16	28842411	28846348	-	chr16:28032060:29484436	rs4788062	28629858
SREBF1	eQTL_eQTLGen	ENSG00000072310	17	17823705	rs9891957	17	17841125	G	A	0.34304	-0.0274	0.0054	3.89387e-07	-0.34167	0.00789454	0	0.0801943	0.015913	4.6661e-07	2.5746e-05	0.174681	20	ENSG00000072310	17	17810399	17837002	-	chr17:17339590:18552030	rs4925119	17839590
SULT1A2	eQTL_GTEx_Brain_Amygdala	ENSG00000197165.10	16	28591943	rs743590	16	28596909	A	G	0.373388	-0.0373	0.0054	4.93591e-12	0.875469	0.119298	2.16021e-13	-0.0426057	0.00847071	4.91068e-07	4.91068e-07	0.0102323	20	ENSG00000197165	16	28591943	28597050	-	chr16:28032060:29484436	rs4788062	28629858
KLC1	eQTL_eQTLGen	ENSG00000126214	14	103638072	rs12884809	14	103628983	A	G	0.341386	0.0278	0.0055	4.31417e-07	0.374979	0.0081414	0	0.0741375	0.0147555	5.0506e-07	1.23148e-07	0.301746	20	ENSG00000126214	14	103561896	103714249	+	chr14:103034181:104128983	rs10129426	103552118
ZIC4	eQTL_BrainMeta	ENSG00000174963.18	3	147396427	rs58262807	3	147392042	C	T	0.368254	-0.0292	0.0054	6.39436e-08	0.379906	0.0285137	1.68674e-40	-0.0768611	0.0153401	5.42945e-07	7.52857e-06	0.448882	20	ENSG00000174963	3	147386046	147406809	-	chr3:146892042:147892042	rs68153678	147486033
NPC1	eQTL_GTEx_Brain_Cerebellar_Hemisphere	ENSG00000141458.12	18	23506184	rs6507708	18	23521492	A	C	0.4847	0.0346	0.0052	2.85531e-11	0.388531	0.0523517	1.15757e-13	0.0890534	0.0179752	7.26148e-07	7.26148e-07	0.548507	20	ENSG00000141458	18	23506184	23586506	-	chr18:22800326:24045978	rs1788785	23562376
RABEP2	eQTL_BrainMeta	ENSG00000177548.13	16	28920473	rs7187776	16	28846324	G	A	0.39545	-0.0414	0.0053	5.65918e-15	0.200881	0.0315447	1.91333e-10	-0.206092	0.0417548	7.9837e-07	7.9837e-07	0.148283	20	ENSG00000177548	16	28904421	28936526	-	chr16:28032060:29484436	rs4788062	28629858
NPIPB9	eQTL_GTEx_Brain_Cortex	ENSG00000196993.8	16	28751787	rs62036616	16	28814986	G	A	0.393439	-0.0413	0.0053	6.57207e-15	-0.646536	0.101862	2.19265e-10	0.0638789	0.0129802	8.59911e-07	8.59911e-07	0.118449	20	ENSG00000196993	16	28751787	28772807	+	chr16:28032060:29484436	rs4788062	28629858
SULT1A1	eQTL_GTEx_Brain_Hypothalamus	ENSG00000196502.11	16	28605196	rs62031562	16	28598008	T	A	0.367971	-0.0379	0.0054	2.24233e-12	-0.505084	0.0734739	6.22798e-12	0.075037	0.0152792	9.05799e-07	9.05799e-07	0.0359885	20	ENSG00000196502	16	28603944	28623625	-	chr16:28032060:29484436	rs4788062	28629858
CLN3	eQTL_BrainMeta	ENSG00000188603.22	16	28484843	rs2106480	16	28526650	C	T	0.408422	-0.0418	0.0053	3.10052e-15	0.200162	0.0319761	3.85632e-10	-0.208831	0.042592	9.43517e-07	9.43517e-07	0.40652	20	ENSG00000188603	16	28474111	28495575	-	chr16:28032060:29484436	rs4788062	28629858
TOM1L2	eQTL_BrainMeta	ENSG00000175662.18	17	17907966	rs1108648	17	17847244	G	A	0.342103	-0.0271	0.0054	5.20715e-07	-0.753562	0.0334252	1.5136e-112	0.0359625	0.00734137	9.65133e-07	1.19474e-05	0.011094	20	ENSG00000175662	17	17843511	17972422	-	chr17:17339590:18552030	rs4925119	17839590
NCOR1	eQTL_eQTLGen	ENSG00000141027	17	16123671	rs10852834	17	16271192	G	C	0.472001	-0.0256	0.0052	8.51939e-07	-0.315371	0.00779104	0	0.0811742	0.01661	1.0235e-06	0.000280512	0.87491	20	ENSG00000141027	17	16029157	16218185	-	chr17:15771192:16832148	rs6502498	16295661
SULT1A2	eQTL_GTEx_Brain_Hypothalamus	ENSG00000197165.10	16	28591943	rs743590	16	28596909	A	G	0.373388	-0.0373	0.0054	4.93591e-12	0.716966	0.104374	6.45667e-12	-0.0520248	0.0106812	1.112e-06	1.112e-06	0.0163925	20	ENSG00000197165	16	28591943	28597050	-	chr16:28032060:29484436	rs4788062	28629858
SULT1A1	eQTL_GTEx_Brain_Anterior_cingulate_cortex_BA24	ENSG00000196502.11	16	28605196	rs62034325	16	28527319	G	A	0.373931	-0.0375	0.0054	3.79953e-12	-0.639964	0.0937253	8.60588e-12	0.058597	0.0120352	1.12277e-06	1.12277e-06	0.0312968	20	ENSG00000196502	16	28603944	28623625	-	chr16:28032060:29484436	rs4788062	28629858
SULT1A2	eQTL_GTEx_Brain_Frontal_Cortex_BA9	ENSG00000197165.10	16	28591943	rs62031562	16	28598008	T	A	0.367971	-0.0379	0.0054	2.24233e-12	0.68581	0.101731	1.5685e-11	-0.0552631	0.0113665	1.16257e-06	1.16257e-06	0.0336865	20	ENSG00000197165	16	28591943	28597050	-	chr16:28032060:29484436	rs4788062	28629858
AS3MT	eQTL_eQTLGen	ENSG00000214435	10	102885684	rs7085104	10	102869116	G	A	0.329263	0.0267	0.0055	1.20663e-06	-0.514942	0.00800153	0	-0.0518505	0.0107112	1.29322e-06	1.39587e-07	0.00154255	20	ENSG00000214435	10	102869470	102901899	+	chr10:102369116:103947117	rs4363528	102895758
NPC1	eQTL_GTEx_Brain_Cerebellum	ENSG00000141458.12	18	23506184	rs1808579	18	23524924	T	C	0.479165	0.0344	0.0053	8.55145e-11	0.420329	0.0582285	5.25182e-13	0.0818407	0.0169567	1.38983e-06	1.38983e-06	0.0955883	20	ENSG00000141458	18	23506184	23586506	-	chr18:22800326:24045978	rs1788785	23562376
TUFM	eQTL_GTEx_Brain_Hippocampus	ENSG00000178952.10	16	28842411	rs12928404	16	28835925	C	T	0.401353	-0.0409	0.0053	1.19117e-14	0.272484	0.044317	7.82118e-10	-0.150101	0.0312138	1.51843e-06	1.51843e-06	0.533007	20	ENSG00000178952	16	28842411	28846348	-	chr16:28032060:29484436	rs4788062	28629858
CALHM2	eQTL_BrainMeta	ENSG00000138172.11	10	103449594	rs6580	10	103447117	C	T	0.385931	0.0293	0.0053	3.23345e-08	0.320134	0.0331033	4.01389e-22	0.0915242	0.0190697	1.59102e-06	1.61892e-05	0.479541	20	ENSG00000138172	10	103446786	103452402	-	chr10:102369116:103947117	rs4363528	102895758
TUFM	eQTL_GTEx_Brain_Amygdala	ENSG00000178952.10	16	28842411	rs62037364	16	28857374	A	G	0.395886	-0.04	0.0053	4.44818e-14	0.32378	0.0520766	5.05532e-10	-0.123541	0.0257444	1.59668e-06	1.59668e-06	0.518372	20	ENSG00000178952	16	28842411	28846348	-	chr16:28032060:29484436	rs4788062	28629858
TMEM241	eQTL_eQTLGen	ENSG00000134490	18	23317552	rs1865307	18	23300326	A	G	0.45765	-0.0251	0.0052	1.38659e-06	0.356982	0.00868999	0	-0.0703117	0.0146668	1.63535e-06	7.46003e-09	0.00215918	20	ENSG00000134490	18	23197144	23437961	-	chr18:22800326:24045978	rs1788785	23562376
EVI2B	eQTL_eQTLGen	ENSG00000185862	17	31308938	rs9902893	17	31298620	A	G	0.304302	-0.029	0.0057	3.62395e-07	-0.117582	0.00853515	3.54438e-43	0.246636	0.0516771	1.81822e-06	1.81822e-06	0.000807435	20	ENSG00000185862	17	31303770	31314105	-	chr17:30584555:31853508	rs17881943	31246033
GID4	eQTL_eQTLGen	ENSG00000141034	17	18053906	rs6502634	17	18052030	T	C	0.299529	-0.0275	0.0056	9.07452e-07	-0.192451	0.00968317	6.7254e-88	0.142894	0.0299734	1.86667e-06	0.000440708	0.0156676	20	ENSG00000141034	17	18039408	18068405	+	chr17:17339590:18552030	rs4925119	17839590
SULT1A1	eQTL_GTEx_Brain_Cerebellum	ENSG00000196502.11	16	28605196	rs4149398	16	28597617	G	C	0.362664	-0.0384	0.0056	7.02514e-12	-0.558855	0.0843915	3.53954e-11	0.0687119	0.0144247	1.90276e-06	1.90276e-06	0.0132283	20	ENSG00000196502	16	28603944	28623625	-	chr16:28032060:29484436	rs4788062	28629858
NPIPB7	eQTL_GTEx_Brain_Hypothalamus	ENSG00000233232.6	16	28456372	rs149271	16	28495551	G	A	0.401771	-0.0408	0.0053	1.3809e-14	-0.550347	0.0910629	1.50719e-09	0.074135	0.0155953	1.99762e-06	1.99762e-06	0.24198	20	ENSG00000233232	16	28456372	28471175	-	chr16:28032060:29484436	rs4788062	28629858
LAT	eQTL_BrainMeta	ENSG00000213658.12	16	28987805	rs7140	16	28984436	C	A	0.299041	-0.0294	0.0057	2.49742e-07	0.416234	0.0340736	2.56202e-34	-0.0706333	0.0148649	2.01725e-06	2.25144e-05	7.41265e-05	20	ENSG00000213658	16	28984826	28990784	+	chr16:28032060:29484436	rs4788062	28629858
SULT1A2	eQTL_GTEx_Brain_Spinal_cord_cervical_c-1	ENSG00000197165.10	16	28591943	rs743590	16	28596909	A	G	0.373388	-0.0373	0.0054	4.93591e-12	0.769361	0.118144	7.41181e-11	-0.0484818	0.0102318	2.15485e-06	2.15485e-06	0.0343627	20	ENSG00000197165	16	28591943	28597050	-	chr16:28032060:29484436	rs4788062	28629858
PIGL	eQTL_eQTLGen	ENSG00000108474	17	16284503	rs11651955	17	16332148	G	A	0.50731	0.025	0.0052	1.52682e-06	0.20276	0.0079752	1.37619e-142	0.123298	0.0261006	2.31284e-06	6.50492e-05	0.625523	20	ENSG00000108474	17	16217191	16351797	+	chr17:15771192:16832148	rs6502498	16295661
SDCCAG8	eQTL_eQTLGen	ENSG00000054282	1	243378062	rs7535162	1	243262387	G	T	0.325891	-0.0261	0.0055	2.08039e-06	0.547364	0.0115163	0	-0.0476831	0.0100981	2.33563e-06	2.10428e-06	0.00140199	20	ENSG00000054282	1	243256034	243500091	+	chr1:242762387:243762387	rs7549780	243549153
ZNF502	eQTL_eQTLGen	ENSG00000196653	3	44718237	rs56084453	3	44721338	G	A	0.21265	0.0296	0.0063	2.62191e-06	0.764719	0.00883856	0	0.038707	0.00825046	2.71209e-06	5.12434e-06	0.00241977	20	ENSG00000196653	3	44712643	44723831	+	chr3:44221338:45221338	rs13086084	44338996
SULT1A1	eQTL_GTEx_Brain_Cortex	ENSG00000196502.11	16	28605196	rs149271	16	28495551	G	A	0.401771	-0.0408	0.0053	1.3809e-14	-0.524939	0.0889638	3.62196e-09	0.0777233	0.0165965	2.82529e-06	2.82529e-06	0.122594	20	ENSG00000196502	16	28603944	28623625	-	chr16:28032060:29484436	rs4788062	28629858
ZNF197	eQTL_eQTLGen	ENSG00000186448	3	44616680	rs56084453	3	44721338	G	A	0.21265	0.0296	0.0063	2.62191e-06	0.33709	0.00968583	2.23842e-265	0.0878104	0.0188589	3.22141e-06	1.27848e-06	0.00144417	20	ENSG00000186448	3	44584888	44648471	+	chr3:44221338:45221338	rs13086084	44338996
ZNF502	eQTL_BrainMeta	ENSG00000196653.12	3	44718237	rs56084453	3	44721338	G	A	0.21265	0.0296	0.0063	2.62191e-06	1.12031	0.0330135	2.0321e-252	0.0264212	0.00567707	3.2553e-06	0.000124987	0.00149391	20	ENSG00000196653	3	44712643	44723831	+	chr3:44221338:45221338	rs13086084	44338996
EVI2A	eQTL_BrainMeta	ENSG00000126860.12	17	31319080	rs2854319	17	31367036	G	C	0.388844	-0.0302	0.0054	2.23704e-08	-0.285788	0.0342136	6.65198e-17	0.105673	0.0227391	3.36512e-06	3.36512e-06	0.0223001	20	ENSG00000126860	17	31316410	31321749	-	chr17:30584555:31853508	rs17881943	31246033
NPC1	eQTL_GTEx_Brain_Nucleus_accumbens_basal_ganglia	ENSG00000141458.12	18	23506184	rs6507705	18	23511157	T	C	0.484325	0.0349	0.0052	1.92583e-11	0.209485	0.0325626	1.24859e-10	0.166599	0.0358719	3.41262e-06	3.41262e-06	0.605603	10	ENSG00000141458	18	23506184	23586506	-	chr18:22800326:24045978	rs1788785	23562376
CADM2	eQTL_BrainMeta	ENSG00000175161.14	3	85516710	rs9835724	3	84915825	G	A	0.318237	0.0287	0.0056	2.97538e-07	0.388033	0.0353817	5.50302e-28	0.0739627	0.0159298	3.43309e-06	6.95264e-05	0.00896718	20	ENSG00000175161	3	84958989	86074429	+	chr3:85029575:86029575	rs7643091	85625222
TUFM	eQTL_GTEx_Brain_Cortex	ENSG00000178952.10	16	28842411	rs35626515	16	28638330	A	C	0.39825	-0.0438	0.0053	1.40692e-16	0.20898	0.0372851	2.0835e-08	-0.209589	0.0451829	3.50622e-06	3.50622e-06	0.627964	20	ENSG00000178952	16	28842411	28846348	-	chr16:28032060:29484436	rs4788062	28629858
NPC1	eQTL_GTEx_Brain_Cortex	ENSG00000141458.12	18	23506184	rs1429934	18	23582324	T	C	0.663603	0.0402	0.0055	2.68956e-13	0.232229	0.038691	1.94718e-09	0.173105	0.0373187	3.50839e-06	3.50839e-06	0.871715	20	ENSG00000141458	18	23506184	23586506	-	chr18:22800326:24045978	rs1788785	23562376
ZNF35	eQTL_eQTLGen	ENSG00000169981	3	44654762	rs56084453	3	44721338	G	A	0.21265	0.0296	0.0063	2.62191e-06	0.280773	0.00971007	7.58958e-184	0.105423	0.0227323	3.52494e-06	1.52872e-06	0.789948	20	ENSG00000169981	3	44648732	44660791	+
ZNF501	eQTL_BrainMeta	ENSG00000186446.12	3	44733340	rs56084453	3	44721338	G	A	0.21265	0.0296	0.0063	2.62191e-06	1.03539	0.0359979	6.32048e-182	0.0285883	0.00616531	3.53581e-06	1.4492e-06	0.0206753	20	ENSG00000186446	3	44729596	44737083	+
NUPR1	eQTL_GTEx_Brain_Cerebellum	ENSG00000176046.8	16	28532708	rs4149398	16	28597617	G	C	0.362664	-0.0384	0.0056	7.02514e-12	0.418956	0.0666596	3.27833e-10	-0.0916564	0.0197823	3.59955e-06	3.59955e-06	0.022923	20	ENSG00000176046	16	28532708	28539008	-	chr16:28032060:29484436	rs4788062	28629858
ZNF501	eQTL_eQTLGen	ENSG00000186446	3	44733340	rs56084453	3	44721338	G	A	0.21265	0.0296	0.0063	2.62191e-06	0.263622	0.00972542	8.2564e-162	0.112282	0.0242542	3.66753e-06	1.06173e-07	0.112019	20	ENSG00000186446	3	44729596	44737083	+
ZKSCAN7	eQTL_eQTLGen	ENSG00000196345	3	44574683	rs56084453	3	44721338	G	A	0.21265	0.0296	0.0063	2.62191e-06	0.273129	0.0108068	6.2019e-141	0.108374	0.0234612	3.85089e-06	3.42703e-05	0.161424	20	ENSG00000196345	3	44555193	44594173	+
AS3MT	eQTL_GTEx_Brain_Cerebellum	ENSG00000214435.7	10	102869516	rs12241517	10	102861311	G	A	0.329633	0.0269	0.0055	1.00371e-06	-1.09688	0.0805869	3.43854e-42	-0.0245241	0.00532811	4.16899e-06	8.9064e-05	0.00116959	20	ENSG00000214435	10	102869470	102901899	+	chr10:102369116:103947117	rs4363528	102895758
NPIPB9	eQTL_GTEx_Brain_Cerebellar_Hemisphere	ENSG00000196993.8	16	28751787	rs111820348	16	28633806	T	C	0.274684	-0.0381	0.0058	5.0666e-11	-0.757826	0.118347	1.51919e-10	0.0502754	0.0109644	4.533e-06	4.533e-06	0.12268	20	ENSG00000196993	16	28751787	28772807	+	chr16:28032060:29484436	rs4788062	28629858
TTC19	eQTL_eQTLGen	ENSG00000011295	17	16022400	rs3760298	17	16001876	A	G	0.472172	0.0238	0.0052	4.71865e-06	-0.398418	0.00766019	0	-0.0597363	0.0131021	5.13234e-06	0.00394065	0.0116968	20	ENSG00000011295	17	15999784	16045015	+
SULT1A1	eQTL_GTEx_Brain_Caudate_basal_ganglia	ENSG00000196502.11	16	28605196	rs62034350	16	28550935	G	A	0.361865	-0.0383	0.0054	1.31623e-12	-0.527769	0.0886991	2.67966e-09	0.0725696	0.0159198	5.15317e-06	5.15317e-06	0.0489259	20	ENSG00000196502	16	28603944	28623625	-	chr16:28032060:29484436	rs4788062	28629858
MBD5	eQTL_eQTLGen	ENSG00000204406	2	148268991	rs12105745	2	147916093	G	A	0.497299	-0.0251	0.0052	1.38659e-06	-0.109535	0.00794826	3.3165e-43	0.22915	0.0503012	5.22454e-06	0.00180131	0.00847454	20	ENSG00000204406	2	148021011	148516971	+
NT5C2	eQTL_eQTLGen	ENSG00000076685	10	103182395	rs1060240	10	103123580	G	A	0.0784	0.0421	0.0092	4.73754e-06	0.560675	0.0131646	0	0.0750881	0.0165032	5.36717e-06	2.81598e-06	0.0544429	20	ENSG00000076685	10	103087185	103277605	-
SH2B1	eQTL_GTEx_Brain_Cerebellum	ENSG00000178188.14	16	28846600	rs8062405	16	28826585	G	A	0.392	-0.041	0.0053	1.02715e-14	-0.207603	0.0370232	2.05421e-08	0.197492	0.0434996	5.62278e-06	5.62278e-06	0.224579	20	ENSG00000178188	16	28846600	28874212	+	chr16:28032060:29484436	rs4788062	28629858
TUFM	eQTL_GTEx_Brain_Frontal_Cortex_BA9	ENSG00000178952.10	16	28842411	rs12928404	16	28835925	C	T	0.401353	-0.0409	0.0053	1.19117e-14	0.261011	0.0466865	2.26137e-08	-0.156698	0.0346108	5.97017e-06	5.97017e-06	0.471013	20	ENSG00000178952	16	28842411	28846348	-	chr16:28032060:29484436	rs4788062	28629858
NEGR1	eQTL_eQTLGen	ENSG00000172260	1	71839241	rs10789340	1	72474590	A	G	0.374345	-0.0246	0.0054	5.22473e-06	-0.404076	0.011814	2.17082e-256	0.0608796	0.0134818	6.31145e-06	5.264e-05	1.62052e-07	20	ENSG00000172260	1	71395943	72282539	-
AS3MT	eQTL_GTEx_Brain_Cerebellar_Hemisphere	ENSG00000214435.7	10	102869516	rs11191424	10	102866129	A	G	0.3302	0.0269	0.0055	1.00371e-06	-1.08135	0.0942246	1.7354e-30	-0.0248763	0.00552887	6.81615e-06	0.000130306	0.000368509	20	ENSG00000214435	10	102869470	102901899	+	chr10:102369116:103947117	rs4363528	102895758
LRRC37A	eQTL_eQTLGen	ENSG00000176681	17	46315264	rs17698176	17	46742229	G	T	0.222114	0.0285	0.0063	6.07364e-06	0.825571	0.0194205	0	0.0345216	0.00767417	6.84636e-06	0.00376515	0.0140625	20	ENSG00000176681	17	46292733	46337794	+
KIF15	eQTL_BrainMeta	ENSG00000163808.17	3	44817548	rs56084453	3	44721338	G	A	0.21265	0.0296	0.0063	2.62191e-06	0.51706	0.0349977	2.15206e-49	0.0572468	0.0127856	7.55392e-06	1.23142e-05	0.740089	20	ENSG00000163808	3	44761721	44873376	+
ARL17B	eQTL_eQTLGen	ENSG00000228696	17	46318290	rs17698176	17	46742229	G	T	0.222114	0.0285	0.0063	6.07364e-06	0.56579	0.018346	7.63648e-209	0.050372	0.011254	7.60859e-06	0.00781727	0.0571174	20	ENSG00000228696	17	46274784	46361797	-
SULT1A1	eQTL_GTEx_Brain_Cerebellar_Hemisphere	ENSG00000196502.11	16	28605196	rs4149398	16	28597617	G	C	0.362664	-0.0384	0.0056	7.02514e-12	-0.56328	0.0963543	5.03759e-09	0.0681721	0.0153241	8.63996e-06	8.63996e-06	0.0284621	20	ENSG00000196502	16	28603944	28623625	-	chr16:28032060:29484436	rs4788062	28629858
OMG	eQTL_eQTLGen	ENSG00000126861	17	31284626	rs2952994	17	31095843	A	T	0.30382	-0.0302	0.0057	1.16921e-07	0.0704595	0.00863326	3.31159e-16	-0.428615	0.0964494	8.83271e-06	8.83271e-06	0.00425623	20	ENSG00000126861	17	31272013	31297539	-	chr17:30584555:31853508	rs17881943	31246033
SULT1A1	eQTL_GTEx_Brain_Amygdala	ENSG00000196502.11	16	28605196	rs4149398	16	28597617	G	C	0.362664	-0.0384	0.0056	7.02514e-12	-0.548859	0.0941456	5.54628e-09	0.0699633	0.0157518	8.92914e-06	8.92914e-06	0.120193	20	ENSG00000196502	16	28603944	28623625	-	chr16:28032060:29484436	rs4788062	28629858
NPIPB7	eQTL_GTEx_Brain_Hippocampus	ENSG00000233232.6	16	28456372	rs62034325	16	28527319	G	A	0.373931	-0.0375	0.0054	3.79953e-12	-0.622593	0.109153	1.17124e-08	0.060232	0.0136652	1.04484e-05	1.04484e-05	0.0057336	20	ENSG00000233232	16	28456372	28471175	-	chr16:28032060:29484436	rs4788062	28629858
NPC1	eQTL_GTEx_Brain_Putamen_basal_ganglia	ENSG00000141458.12	18	23506184	rs1429934	18	23582324	T	C	0.663603	0.0402	0.0055	2.68956e-13	0.174347	0.0318016	4.19749e-08	0.230575	0.052574	1.15603e-05	1.15603e-05	0.885742	12	ENSG00000141458	18	23506184	23586506	-	chr18:22800326:24045978	rs1788785	23562376
BAG5	eQTL_eQTLGen	ENSG00000166170	14	103559688	rs2296482	14	103563482	G	T	0.281391	0.026	0.0058	7.36843e-06	0.186617	0.00889703	1.105e-97	0.139323	0.0317816	1.16647e-05	1.47074e-06	0.0288283	20	ENSG00000166170	14	103556545	103562657	-
ORC4	eQTL_eQTLGen	ENSG00000115947	2	147976000	rs12989087	2	147840650	C	G	0.5022	0.0246	0.0052	2.23671e-06	0.108211	0.00934917	5.55593e-31	0.227334	0.0519132	1.19166e-05	1.01983e-05	0.074257	20	ENSG00000115947	2	147930396	148021604	-
SH2B1	eQTL_BrainMeta	ENSG00000178188.14	16	28860406	rs149601295	16	28855838	A	G	0.390906	-0.0406	0.0056	4.16772e-13	-0.224725	0.0411377	4.68798e-08	0.180665	0.0414094	1.2835e-05	1.2835e-05	0.002008	7	ENSG00000178188	16	28846600	28874212	+	chr16:28032060:29484436	rs4788062	28629858
CEP170	eQTL_eQTLGen	ENSG00000143702	1	243189888	rs12741781	1	243264850	G	T	0.329398	-0.0243	0.0055	9.95347e-06	0.331368	0.0134128	9.35694e-135	-0.0733324	0.0168612	1.36646e-05	5.79685e-06	0.162984	20	ENSG00000143702	1	243124428	243255348	-
TRMT61A	eQTL_BrainMeta	ENSG00000166166.13	14	103533135	rs2756119	14	103535180	A	G	0.38067	-0.0246	0.0054	5.22473e-06	-0.477246	0.0328367	7.38702e-48	0.0515457	0.0118577	1.38001e-05	0.000344793	6.86585e-06	20	ENSG00000166166	14	103529196	103537073	+	chr14:103034181:104128983	rs10129426	103552118
SULT1A1	eQTL_GTEx_Brain_Nucleus_accumbens_basal_ganglia	ENSG00000196502.11	16	28605196	rs4149398	16	28597617	G	C	0.362664	-0.0384	0.0056	7.02514e-12	-0.434063	0.077289	1.95314e-08	0.0884664	0.0203612	1.39372e-05	1.39372e-05	0.110756	20	ENSG00000196502	16	28603944	28623625	-	chr16:28032060:29484436	rs4788062	28629858
PPP6C	eQTL_eQTLGen	ENSG00000119414	9	125168256	rs864882	9	125205830	T	C	0.312888	-0.025	0.0056	8.03363e-06	-0.156674	0.00874248	8.08635e-72	0.159567	0.0368353	1.47828e-05	2.52258e-05	0.380666	20	ENSG00000119414	9	125146573	125189939	-
OXTR	eQTL_BrainMeta	ENSG00000180914.11	3	8760004	rs3806675	3	8769960	A	G	0.397309	-0.0232	0.0053	1.20126e-05	0.811092	0.028592	5.04282e-177	-0.0286034	0.00661174	1.51733e-05	0.00188655	0.00128895	20	ENSG00000180914	3	8750381	8769628	-
NPIPB9	eQTL_GTEx_Brain_Caudate_basal_ganglia	ENSG00000196993.8	16	28751787	rs2726034	16	28325561	C	T	0.318868	-0.0323	0.0056	8.02858e-09	-0.678052	0.10384	6.58609e-11	0.0476365	0.0110196	1.53994e-05	1.53994e-05	0.0231044	20	ENSG00000196993	16	28751787	28772807	+	chr16:28032060:29484436	rs4788062	28629858
AS3MT	eQTL_GTEx_Brain_Hypothalamus	ENSG00000214435.7	10	102869516	rs7085104	10	102869116	G	A	0.329263	0.0267	0.0055	1.20663e-06	-0.746171	0.0795539	6.63212e-21	-0.0357827	0.00829972	1.6229e-05	1.6229e-05	0.00104249	20	ENSG00000214435	10	102869470	102901899	+	chr10:102369116:103947117	rs4363528	102895758
MARK3	eQTL_eQTLGen	ENSG00000075413	14	103444604	rs8006994	14	103374959	C	T	0.260519	-0.0255	0.0059	1.54597e-05	0.397333	0.00881065	0	-0.0641779	0.014917	1.69019e-05	1.36051e-06	0.0725208	20	ENSG00000075413	14	103385377	103503831	+
SULT1A2	eQTL_GTEx_Brain_Substantia_nigra	ENSG00000197165.10	16	28591943	rs4149398	16	28597617	G	C	0.362664	-0.0384	0.0056	7.02514e-12	0.734531	0.133022	3.35369e-08	-0.0522783	0.0121555	1.70196e-05	1.70196e-05	0.0642934	20	ENSG00000197165	16	28591943	28597050	-	chr16:28032060:29484436	rs4788062	28629858
ALKBH5	eQTL_eQTLGen	ENSG00000091542	17	18196516	rs2925138	17	18189195	A	G	0.415116	0.0235	0.0053	9.25168e-06	0.210409	0.0120285	1.63141e-68	0.111687	0.0259856	1.72318e-05	0.000130385	0.0141868	20	ENSG00000091542	17	18183078	18209954	+
CENPV	eQTL_eQTLGen	ENSG00000166582	17	16348002	rs3112526	17	16343786	C	T	0.461124	0.0237	0.0055	1.63927e-05	0.407745	0.00838456	0	0.0581246	0.0135417	1.76853e-05	0.000920593	0.428665	20	ENSG00000166582	17	16342534	16353656	-
NPIPB9	eQTL_GTEx_Brain_Frontal_Cortex_BA9	ENSG00000196993.8	16	28751787	rs12446008	16	28633138	T	C	0.277599	-0.0374	0.0058	1.1313e-10	-0.679591	0.118763	1.05136e-08	0.0550331	0.0128582	1.86893e-05	1.86893e-05	0.0547643	20	ENSG00000196993	16	28751787	28772807	+	chr16:28032060:29484436	rs4788062	28629858
RIOK3	eQTL_BrainMeta	ENSG00000101782.15	18	23469945	rs11663645	18	23487112	G	A	0.345484	0.0265	0.0055	1.44872e-06	0.292864	0.0320596	6.54216e-20	0.0904858	0.0212323	2.02864e-05	2.02864e-05	0.0481522	20	ENSG00000101782	18	23453287	23486603	+
NEGR1	eQTL_BrainMeta	ENSG00000172260.15	1	71839241	rs34579341	1	72280279	G	A	0.20136	-0.0326	0.0067	1.14069e-06	-0.383173	0.0434687	1.1975e-18	0.085079	0.0199725	2.04599e-05	9.67828e-05	0.328885	20	ENSG00000172260	1	71395943	72282539	-
NCOR1	eQTL_BrainMeta	ENSG00000141027.21	17	16123671	rs9891379	17	16073244	T	G	0.466773	0.024	0.0052	3.92368e-06	0.337568	0.0305334	2.05792e-28	0.0710968	0.0166928	2.05212e-05	5.34228e-05	0.569429	20	ENSG00000141027	17	16029157	16218185	-	chr17:15771192:16832148	rs6502498	16295661
SULT1A2	eQTL_GTEx_Brain_Cerebellar_Hemisphere	ENSG00000197165.10	16	28591943	rs181209	16	28503533	T	G	0.330093	-0.035	0.0055	1.97032e-10	0.656248	0.115721	1.42004e-08	-0.0533335	0.0125972	2.29809e-05	2.29809e-05	0.0276113	20	ENSG00000197165	16	28591943	28597050	-	chr16:28032060:29484436	rs4788062	28629858
CADM2	eQTL_GTEx_Brain_Hippocampus	ENSG00000175161.13	3	84958981	rs13078384	3	85215116	A	G	0.31255	0.0325	0.0056	6.49171e-09	0.312897	0.0507782	7.18182e-10	0.103868	0.0245854	2.39167e-05	2.39167e-05	0.105711	20	ENSG00000175161	3	84958989	86074429	+	chr3:85029575:86029575	rs7643091	85625222
GPR27	eQTL_BrainMeta	ENSG00000170837.3	3	71755175	rs73090632	3	71735170	G	A	0.109295	0.0356	0.0082	1.41537e-05	0.836143	0.0474117	1.30823e-69	0.0425764	0.0100997	2.49108e-05	0.00036932	0.64221	20	ENSG00000170837	3	71753855	71756496	+
NPC1	eQTL_GTEx_Brain_Frontal_Cortex_BA9	ENSG00000141458.12	18	23506184	rs1652376	18	23529502	T	G	0.4567	0.0326	0.0052	3.62836e-10	0.201279	0.0355226	1.45984e-08	0.161964	0.0385291	2.62604e-05	2.62604e-05	0.372357	10	ENSG00000141458	18	23506184	23586506	-	chr18:22800326:24045978	rs1788785	23562376
ZNF502	eQTL_GTEx_Brain_Cortex	ENSG00000196653.11	3	44712643	rs56084453	3	44721338	G	A	0.21265	0.0296	0.0063	2.62191e-06	0.710321	0.0762365	1.19305e-20	0.0416713	0.00993308	2.72625e-05	2.72625e-05	0.297326	20	ENSG00000196653	3	44712643	44723831	+	chr3:44221338:45221338	rs13086084	44338996
PPP6C	eQTL_BrainMeta	ENSG00000119414.12	9	125168256	rs618059	9	125089689	C	G	0.313699	-0.0245	0.0056	1.21432e-05	-0.57946	0.0395028	1.02061e-48	0.0422807	0.0100848	2.75894e-05	0.00082245	0.280031	20	ENSG00000119414	9	125146573	125189939	-
AS3MT	eQTL_GTEx_Brain_Spinal_cord_cervical_c-1	ENSG00000214435.7	10	102869516	rs7085104	10	102869116	G	A	0.329263	0.0267	0.0055	1.20663e-06	-0.659088	0.0796633	1.30172e-16	-0.0405105	0.00967534	2.82681e-05	2.82681e-05	0.000295599	20	ENSG00000214435	10	102869470	102901899	+	chr10:102369116:103947117	rs4363528	102895758
ZNF502	eQTL_GTEx_Brain_Cerebellum	ENSG00000196653.11	3	44712643	rs56084453	3	44721338	G	A	0.21265	0.0296	0.0063	2.62191e-06	0.564523	0.0612871	3.22723e-20	0.0524336	0.0125278	2.84693e-05	2.84693e-05	0.0480133	20	ENSG00000196653	3	44712643	44723831	+	chr3:44221338:45221338	rs13086084	44338996
ATXN2L	eQTL_eQTLGen	ENSG00000168488	16	28830142	rs4533290	16	28812434	A	G	0.297672	0.0283	0.0057	6.87321e-07	0.0787621	0.0101257	7.34481e-15	0.35931	0.0858558	2.85115e-05	0.000133756	6.54007e-07	20	ENSG00000168488	16	28822999	28837237	+
ZFYVE21	eQTL_BrainMeta	ENSG00000100711.14	14	103724699	rs1606	14	103694944	A	G	0.327864	0.0282	0.0056	4.7607e-07	-0.223924	0.0298532	6.34163e-14	-0.125936	0.0301217	2.90358e-05	2.90358e-05	0.144066	20	ENSG00000100711	14	103715730	103733668	+
NPIPB9	eQTL_GTEx_Brain_Cerebellum	ENSG00000196993.8	16	28751787	rs2726034	16	28325561	C	T	0.318868	-0.0323	0.0056	8.02858e-09	-0.599176	0.100162	2.20353e-09	0.0539074	0.012983	3.2937e-05	3.2937e-05	0.0294213	20	ENSG00000196993	16	28751787	28772807	+	chr16:28032060:29484436	rs4788062	28629858
CADM2	eQTL_GTEx_Brain_Spinal_cord_cervical_c-1	ENSG00000175161.13	3	84958981	rs6803322	3	84936937	A	C	0.3177	0.0282	0.0056	4.7607e-07	0.667317	0.0918029	3.62116e-13	0.0422588	0.0102088	3.48154e-05	3.48154e-05	0.170022	20	ENSG00000175161	3	84958989	86074429	+	chr3:85029575:86029575	rs7643091	85625222
NEGR1	eQTL_GTEx_Brain_Putamen_basal_ganglia	ENSG00000172260.14	1	71395940	rs2568956	1	72298693	C	T	0.60185	0.0315	0.0054	5.43309e-09	0.201517	0.0347938	6.96583e-09	0.156314	0.0380326	3.95646e-05	3.95646e-05	0.233305	17	ENSG00000172260	1	71395943	72282539	-
ERCC8	eQTL_eQTLGen	ENSG00000049167	5	60905764	rs162244	5	61001597	G	A	0.37904	0.0219	0.0053	3.59502e-05	0.273279	0.00802618	4.27843e-254	0.0801379	0.0195364	4.09631e-05	0.000133371	0.407095	20	ENSG00000049167	5	60866454	60945073	-
DHRS13	eQTL_eQTLGen	ENSG00000167536	17	28900430	rs12947849	17	28898381	A	G	0.172794	-0.0284	0.0068	2.96067e-05	-0.23088	0.0106217	9.25007e-105	0.123008	0.0299913	4.10572e-05	0.00167771	0.632903	20	ENSG00000167536	17	28897781	28903079	-
TMEM42	eQTL_eQTLGen	ENSG00000169964	3	44863788	rs10514710	3	44842479	A	G	0.202726	0.0275	0.0064	1.73223e-05	0.142388	0.0104191	1.62062e-42	0.193134	0.047117	4.14879e-05	0.00132134	0.00743141	20	ENSG00000169964	3	44861904	44865670	+
ITGA4	eQTL_eQTLGen	ENSG00000115232	2	181498074	rs1375493	2	181459039	G	A	0.442549	0.0213	0.0052	4.20071e-05	0.481623	0.00824985	0	0.0442255	0.0108234	4.38669e-05	7.93569e-09	0.0244344	20	ENSG00000115232	2	181457202	181538940	+
ZNF501	eQTL_GTEx_Brain_Cerebellar_Hemisphere	ENSG00000186446.11	3	44729596	rs56084453	3	44721338	G	A	0.21265	0.0296	0.0063	2.62191e-06	0.676505	0.0823347	2.09485e-16	0.0437543	0.0107276	4.52944e-05	4.52944e-05	0.00993039	20	ENSG00000186446	3	44729596	44737083	+
WFIKKN1	eQTL_eQTLGen	ENSG00000127578	16	632551	rs35915772	16	629274	A	G	0.21787	-0.0253	0.0062	4.49109e-05	0.385412	0.0100679	0	-0.065644	0.0161778	4.95675e-05	0.00143876	0.031552	20	ENSG00000127578	16	629239	634117	+
WFIKKN1	eQTL_BrainMeta	ENSG00000127578.7	16	631678	rs35915772	16	629274	A	G	0.21787	-0.0253	0.0062	4.49109e-05	1.0387	0.0297716	1.09182e-266	-0.0243574	0.00600968	5.05613e-05	9.87817e-05	0.0577323	20	ENSG00000127578	16	629239	634117	+
PTK2	eQTL_GTEx_Brain_Caudate_basal_ganglia	ENSG00000169398.19	8	140657900	rs11166989	8	140651617	T	C	0.491689	0.0239	0.0052	4.30361e-06	0.265862	0.0311189	1.30291e-17	0.0898963	0.0222098	5.17449e-05	5.17449e-05	0.422207	20	ENSG00000169398	8	140657900	141002216	-
ARL3	eQTL_GTEx_Brain_Cerebellum	ENSG00000138175.8	10	102673731	rs12764899	10	102875346	A	G	0.224129	0.0348	0.0061	1.16399e-08	0.412703	0.0719871	9.86598e-09	0.0843221	0.0208518	5.25729e-05	5.25729e-05	0.00414927	20	ENSG00000138175	10	102673731	102714397	-
ARL17B	eQTL_GTEx_Brain_Nucleus_accumbens_basal_ganglia	ENSG00000228696.8	17	46274784	rs17698176	17	46742229	G	T	0.222114	0.0285	0.0063	6.07364e-06	1.08552	0.120428	1.98919e-19	0.0262547	0.00649357	5.27298e-05	5.27298e-05	0.203799	14	ENSG00000228696	17	46274784	46361797	-
ARL17B	eQTL_GTEx_Brain_Cortex	ENSG00000228696.8	17	46274784	rs17698176	17	46742229	G	T	0.222114	0.0285	0.0063	6.07364e-06	1.11841	0.124543	2.70491e-19	0.0254826	0.00630738	5.34226e-05	5.34226e-05	0.18115	17	ENSG00000228696	17	46274784	46361797	-
FES	eQTL_eQTLGen	ENSG00000182511	15	90889736	rs8027450	15	90875164	T	C	0.323028	-0.0227	0.0056	5.04416e-05	-0.386948	0.00825084	0	0.0586642	0.0145262	5.37909e-05	0.032308	0.410212	18	ENSG00000182511	15	90883695	90895776	+
TMEM8B	eQTL_BrainMeta	ENSG00000137103.20	9	35839985	rs10758326	9	35831039	A	G	0.393792	0.0217	0.0053	4.23373e-05	0.778298	0.0329765	3.71e-123	0.0278814	0.00691144	5.48148e-05	0.000845688	0.190915	20	ENSG00000137103	9	35814451	35865518	+
CENPV	eQTL_BrainMeta	ENSG00000166582.10	17	16348095	rs12603712	17	16342167	A	G	0.472242	0.0211	0.0052	4.956e-05	0.928056	0.0266965	8.7514e-265	0.0227357	0.00564115	5.56987e-05	0.0147378	0.00908753	20	ENSG00000166582	17	16342534	16353656	-
CERKL	eQTL_eQTLGen	ENSG00000188452	2	181608668	rs1375493	2	181459039	G	A	0.442549	0.0213	0.0052	4.20071e-05	0.179913	0.00802982	3.47094e-111	0.118391	0.0293819	5.59262e-05	2.05707e-07	1.79172e-06	20	ENSG00000188452	2	181535041	181680665	-
DRC3	eQTL_BrainMeta	ENSG00000171962.18	17	17994851	rs11078409	17	17972982	G	C	0.314446	-0.0252	0.0055	4.60951e-06	0.284528	0.033773	3.61668e-17	-0.0885678	0.0220041	5.69605e-05	5.69605e-05	0.0412887	20	ENSG00000171962	17	17972813	18016889	+
AS3MT	eQTL_GTEx_Brain_Putamen_basal_ganglia	ENSG00000214435.7	10	102869516	rs7085104	10	102869116	G	A	0.329263	0.0267	0.0055	1.20663e-06	-0.584108	0.0812638	6.58444e-13	-0.0457107	0.0113625	5.74709e-05	5.74709e-05	0.000203678	20	ENSG00000214435	10	102869470	102901899	+	chr10:102369116:103947117	rs4363528	102895758
FBXL16	eQTL_eQTLGen	ENSG00000127585	16	699154	rs763053	16	685921	C	T	0.221499	-0.026	0.0062	2.74624e-05	-0.144564	0.0104094	7.51067e-44	0.179851	0.0448002	5.9567e-05	8.20632e-05	0.269283	20	ENSG00000127585	16	692498	705808	-
AS3MT	eQTL_GTEx_Brain_Substantia_nigra	ENSG00000214435.7	10	102869516	rs7085104	10	102869116	G	A	0.329263	0.0267	0.0055	1.20663e-06	-0.743313	0.104233	9.94657e-13	-0.0359203	0.00895105	5.99608e-05	0.000708857	0.00148049	20	ENSG00000214435	10	102869470	102901899	+	chr10:102369116:103947117	rs4363528	102895758
ARL17B	eQTL_GTEx_Brain_Caudate_basal_ganglia	ENSG00000228696.8	17	46274784	rs17698176	17	46742229	G	T	0.222114	0.0285	0.0063	6.07364e-06	1.17238	0.136444	8.52002e-18	0.0243095	0.00607296	6.25679e-05	6.25679e-05	0.166653	12	ENSG00000228696	17	46274784	46361797	-
GLS	eQTL_eQTLGen	ENSG00000115419	2	190923186	rs7562400	2	190971836	G	C	0.421888	0.0214	0.0053	5.39696e-05	0.224792	0.0080654	5.97002e-171	0.0951991	0.0238235	6.44163e-05	0.000169362	0.0196545	20	ENSG00000115419	2	190880821	190965552	+
YWHAZ	eQTL_eQTLGen	ENSG00000164924	8	100934956	rs964917	8	100925227	T	C	0.400924	0.0214	0.0053	5.39696e-05	0.228465	0.00834334	4.38135e-165	0.0936686	0.0234491	6.48192e-05	0.00848623	0.467866	20	ENSG00000164924	8	100916523	100953388	-
RABEPK	eQTL_eQTLGen	ENSG00000136933	9	125217352	rs501963	9	125200637	A	G	0.46785	-0.0208	0.0052	6.33425e-05	-0.436024	0.00762755	0	0.0477038	0.0119551	6.60056e-05	0.000151221	0.32018	20	ENSG00000136933	9	125200542	125234161	+
WDR24	eQTL_eQTLGen	ENSG00000127580	16	687533	rs11248944	16	691581	C	A	0.220105	-0.025	0.0062	5.52435e-05	0.286139	0.01172	1.19676e-131	-0.0873701	0.0219613	6.93911e-05	5.84907e-05	0.189486	20	ENSG00000127580	16	684622	690444	-
AS3MT	eQTL_GTEx_Brain_Caudate_basal_ganglia	ENSG00000214435.7	10	102869516	rs7085104	10	102869116	G	A	0.329263	0.0267	0.0055	1.20663e-06	-0.485948	0.0703368	4.88537e-12	-0.0549442	0.0138327	7.126e-05	7.126e-05	0.000439524	20	ENSG00000214435	10	102869470	102901899	+	chr10:102369116:103947117	rs4363528	102895758
MYO15A	eQTL_GTEx_Brain_Cerebellum	ENSG00000091536.16	17	18118582	rs861278	17	18156180	T	C	0.42048	0.0227	0.0053	1.84375e-05	0.953615	0.0902277	4.14956e-26	0.0238042	0.00599682	7.20343e-05	7.20343e-05	0.0586931	20	ENSG00000091536	17	18108756	18179802	+
CADM2	eQTL_GTEx_Brain_Caudate_basal_ganglia	ENSG00000175161.13	3	84958981	rs9860513	3	85004203	C	T	0.337156	0.0289	0.0055	1.48391e-07	0.286551	0.0474028	1.49386e-09	0.100855	0.0254314	7.3163e-05	7.3163e-05	0.191174	20	ENSG00000175161	3	84958989	86074429	+	chr3:85029575:86029575	rs7643091	85625222
ARL17B	eQTL_GTEx_Brain_Putamen_basal_ganglia	ENSG00000228696.8	17	46274784	rs17698176	17	46742229	G	T	0.222114	0.0285	0.0063	6.07364e-06	1.03836	0.126179	1.88344e-16	0.0274471	0.00692357	7.36115e-05	7.36115e-05	0.185851	13	ENSG00000228696	17	46274784	46361797	-
CENPV	eQTL_GTEx_Brain_Nucleus_accumbens_basal_ganglia	ENSG00000166582.9	17	16342534	rs3112527	17	16345592	T	C	0.472286	0.0216	0.0052	3.26933e-05	0.697661	0.0531119	2.05635e-39	0.0309606	0.00781727	7.47809e-05	7.47809e-05	0.0218454	20	ENSG00000166582	17	16342534	16353656	-
CCDC167	eQTL_eQTLGen	ENSG00000198937	6	37491416	rs1757183	6	37517014	T	C	0.342747	0.0218	0.0055	7.38167e-05	-0.698425	0.00815282	0	-0.0312131	0.00788329	7.51381e-05	0.000131733	0.860813	20	ENSG00000198937	6	37482938	37499893	-
LAT	eQTL_GTEx_Brain_Cortex	ENSG00000213658.11	16	28984826	rs7140	16	28984436	A	C	0.700959	0.0294	0.0057	2.49742e-07	-0.374041	0.0605966	6.716e-10	-0.078601	0.0198589	7.55874e-05	7.55874e-05	0.012957	20	ENSG00000213658	16	28984826	28990784	+	chr16:28032060:29484436	rs4788062	28629858
FURIN	eQTL_BrainMeta	ENSG00000140564.13	15	90876076	rs4702	15	90883330	G	A	0.44275	0.0213	0.0052	4.20071e-05	-0.453567	0.0295492	3.56656e-53	-0.046961	0.0118659	7.56882e-05	7.61198e-05	0.441981	14	ENSG00000140564	15	90868588	90883564	+
RHOT2	eQTL_GTEx_Brain_Cerebellum	ENSG00000140983.13	16	668086	rs12933682	16	671456	C	T	0.353428	-0.0275	0.0054	3.532e-07	0.199421	0.0317823	3.50539e-10	-0.137899	0.0348747	7.68124e-05	7.68124e-05	0.807051	20	ENSG00000140983	16	668105	674174	+
ZNF502	eQTL_GTEx_Brain_Cerebellar_Hemisphere	ENSG00000196653.11	3	44712643	rs56084453	3	44721338	G	A	0.21265	0.0296	0.0063	2.62191e-06	0.510722	0.0700906	3.1787e-13	0.0579572	0.0146775	7.85743e-05	7.85743e-05	0.00580301	20	ENSG00000196653	3	44712643	44723831	+	chr3:44221338:45221338	rs13086084	44338996
MYO15A	eQTL_GTEx_Brain_Cerebellar_Hemisphere	ENSG00000091536.16	17	18118582	rs854797	17	18167898	T	C	0.419868	0.0228	0.0053	1.6935e-05	0.875105	0.0892073	1.02178e-22	0.026054	0.00661317	8.15789e-05	8.15789e-05	0.639273	20	ENSG00000091536	17	18108756	18179802	+
LGALS9B	eQTL_eQTLGen	ENSG00000170298	17	20458467	rs9912844	17	20387944	A	G	0.38925	0.0209	0.0053	8.03358e-05	0.785069	0.0152777	0	0.0266219	0.00677085	8.42996e-05	3.8336e-05	0.00542614	20	ENSG00000170298	17	20449395	20467539	-
WFIKKN1	eQTL_GTEx_Brain_Caudate_basal_ganglia	ENSG00000127578.6	16	630932	rs35915772	16	629274	A	G	0.21787	-0.0253	0.0062	4.49109e-05	0.999512	0.0698767	2.06787e-46	-0.0253124	0.00645051	8.70595e-05	8.70595e-05	0.173945	20	ENSG00000127578	16	629239	634117	+
CPEB2	eQTL_eQTLGen	ENSG00000137449	4	15036317	rs62409270	4	15026419	C	G	0.352663	-0.0213	0.0054	7.99852e-05	-0.286965	0.00824834	3.3699e-265	0.0742251	0.0189382	8.87937e-05	0.00595301	0.0434273	20	ENSG00000137449	4	15002481	15070153	+
TTC19	eQTL_GTEx_Brain_Caudate_basal_ganglia	ENSG00000011295.15	17	15999380	rs2157992	17	16025571	G	A	0.533434	-0.0237	0.0052	5.17187e-06	0.305457	0.0401506	2.78855e-14	-0.0775887	0.0198448	9.23845e-05	9.23845e-05	0.103972	20	ENSG00000011295	17	15999784	16045015	+
PTK2	eQTL_GTEx_Brain_Nucleus_accumbens_basal_ganglia	ENSG00000169398.19	8	140657900	rs11784281	8	140655911	C	T	0.492106	0.0237	0.0052	5.17187e-06	0.301539	0.0397429	3.26796e-14	0.0785968	0.0201171	9.34595e-05	9.34595e-05	0.260195	20	ENSG00000169398	8	140657900	141002216	-
PDCD11	eQTL_BrainMeta	ENSG00000148843.15	10	103421460	rs7831	10	103445545	C	A	0.3688	0.0295	0.0054	4.68252e-08	0.18726	0.0335273	2.33273e-08	0.157535	0.0403372	9.40546e-05	9.40546e-05	0.0203542	20	ENSG00000148843	10	103396626	103446294	+
YWHAZ	eQTL_BrainMeta	ENSG00000164924.18	8	100934956	rs964917	8	100925227	T	C	0.400924	0.0214	0.0053	5.39696e-05	0.418142	0.0280562	3.11646e-50	0.0511788	0.013132	9.7294e-05	0.0010026	0.0686331	20	ENSG00000164924	8	100916523	100953388	-
DPM2	eQTL_eQTLGen	ENSG00000136908	9	127936476	rs76060109	9	127945992	A	G	0.0978098	-0.0344	0.0087	7.6848e-05	0.299154	0.0136242	7.32676e-107	-0.114991	0.0295498	9.96542e-05	0.00209253	0.163788	20	ENSG00000136908	9	127935099	127937854	-
ZNF501	eQTL_GTEx_Brain_Cerebellum	ENSG00000186446.11	3	44729596	rs56084453	3	44721338	G	A	0.21265	0.0296	0.0063	2.62191e-06	0.63827	0.0922098	4.45516e-12	0.0463754	0.0119295	0.000101298	0.000101298	0.0121487	20	ENSG00000186446	3	44729596	44737083	+
ZNF502	eQTL_GTEx_Brain_Frontal_Cortex_BA9	ENSG00000196653.11	3	44712643	rs56084453	3	44721338	G	A	0.21265	0.0296	0.0063	2.62191e-06	0.586629	0.0849305	4.94423e-12	0.0504578	0.0129884	0.000102397	0.000102397	0.0113466	20	ENSG00000196653	3	44712643	44723831	+	chr3:44221338:45221338	rs13086084	44338996
WFIKKN1	eQTL_GTEx_Brain_Putamen_basal_ganglia	ENSG00000127578.6	16	630932	rs35915772	16	629274	A	G	0.21787	-0.0253	0.0062	4.49109e-05	1.01133	0.0806044	4.13752e-36	-0.0250166	0.00644663	0.000104213	0.000104213	0.143152	20	ENSG00000127578	16	629239	634117	+
CACNA2D1	eQTL_BrainMeta	ENSG00000153956.16	7	82195110	rs4728514	7	82468608	G	C	0.198562	-0.0266	0.0064	3.23514e-05	0.387668	0.0358746	3.21788e-27	-0.0686155	0.017688	0.000104794	0.000945254	0.237736	20	ENSG00000153956	7	81946444	82443777	-
WFIKKN1	eQTL_GTEx_Brain_Cerebellum	ENSG00000127578.6	16	630932	rs35915772	16	629274	A	G	0.21787	-0.0253	0.0062	4.49109e-05	0.776883	0.0623236	1.15408e-35	-0.032566	0.00839735	0.000105261	0.000105261	0.164335	20	ENSG00000127578	16	629239	634117	+
WDR12	eQTL_BrainMeta	ENSG00000138442.10	2	202944529	rs12693975	2	202856022	G	A	0.18079	-0.0275	0.0068	5.25205e-05	-0.554577	0.0405821	1.63077e-42	0.0495873	0.0127872	0.000105374	0.00110727	0.0150134	20	ENSG00000138442	2	202874261	203014798	-
TMEM8B	eQTL_GTEx_Brain_Cortex	ENSG00000137103.16	9	35816144	rs7022281	9	35851051	T	C	0.608353	-0.0221	0.0053	3.04852e-05	-0.454708	0.0433409	9.4584e-26	0.0486026	0.0125427	0.000106637	0.000106637	0.208739	20	ENSG00000137103	9	35814451	35865518	+
S100PBP	eQTL_BrainMeta	ENSG00000116497.18	1	32837821	rs6702519	1	32765802	T	G	0.16825	-0.028	0.0068	3.8276e-05	-0.410007	0.0359621	4.12847e-30	0.0682915	0.0176336	0.000107589	0.000107589	0.0713068	20	ENSG00000116497	1	32816767	32858875	+
MAD1L1	eQTL_eQTLGen	ENSG00000002822	7	2024518	rs34021847	7	1998126	A	G	0.35067	0.0214	0.0055	9.98693e-05	0.263946	0.00825058	1.44521e-224	0.0810772	0.0209911	0.000112257	0.000580897	0.14776	20	ENSG00000002822	7	1815793	2233243	-
CENPV	eQTL_GTEx_Brain_Cortex	ENSG00000166582.9	17	16342534	rs3112521	17	16341343	T	C	0.472144	0.021	0.0052	5.38029e-05	0.722154	0.0546083	6.35695e-40	0.0290797	0.00752896	0.00011229	0.00011229	0.00604119	20	ENSG00000166582	17	16342534	16353656	-
SPECC1	eQTL_BrainMeta	ENSG00000128487.18	17	20163945	rs2526481	17	20223705	C	T	0.385986	0.0214	0.0053	5.39696e-05	-0.441473	0.0337772	4.87831e-39	-0.0484741	0.0125651	0.000114393	0.000201985	0.0155908	20	ENSG00000128487	17	20008865	20319026	+
TMEM8B	eQTL_GTEx_Brain_Putamen_basal_ganglia	ENSG00000137103.16	9	35816144	rs7022281	9	35851051	T	C	0.608353	-0.0221	0.0053	3.04852e-05	-0.739865	0.0729318	3.50167e-24	0.0298703	0.007745	0.000114918	0.000114918	0.238852	20	ENSG00000137103	9	35814451	35865518	+
OXTR	eQTL_GTEx_Brain_Caudate_basal_ganglia	ENSG00000180914.10	3	8750408	rs34880121	3	8766747	C	T	0.606808	0.0228	0.0053	1.6935e-05	-0.589131	0.0677537	3.46255e-18	-0.0387011	0.0100371	0.000115353	0.000458662	0.00805993	20	ENSG00000180914	3	8750381	8769628	-
CENPV	eQTL_GTEx_Brain_Caudate_basal_ganglia	ENSG00000166582.9	17	16342534	rs3112521	17	16341343	T	C	0.472144	0.021	0.0052	5.38029e-05	0.708619	0.0552808	1.29121e-37	0.0296351	0.00769378	0.000117241	0.000117241	0.0074405	20	ENSG00000166582	17	16342534	16353656	-
CENPV	eQTL_GTEx_Brain_Frontal_Cortex_BA9	ENSG00000166582.9	17	16342534	rs3112527	17	16345592	T	C	0.472286	0.0216	0.0052	3.26933e-05	0.619531	0.0606443	1.68451e-24	0.0348651	0.00906077	0.000119126	0.000119126	0.0234751	20	ENSG00000166582	17	16342534	16353656	-
TMEM8B	eQTL_GTEx_Brain_Nucleus_accumbens_basal_ganglia	ENSG00000137103.16	9	35816144	rs10758326	9	35831039	G	A	0.606208	-0.0217	0.0053	4.23373e-05	-0.619849	0.0559897	1.73893e-28	0.0350085	0.00911649	0.000122968	0.000122968	0.0693205	20	ENSG00000137103	9	35814451	35865518	+
WFIKKN1	eQTL_GTEx_Brain_Frontal_Cortex_BA9	ENSG00000127578.6	16	630932	rs35915772	16	629274	A	G	0.21787	-0.0253	0.0062	4.49109e-05	0.864768	0.0761855	7.34748e-30	-0.0292564	0.00761878	0.000123016	0.000123016	0.123242	20	ENSG00000127578	16	629239	634117	+
CALHM1	eQTL_eQTLGen	ENSG00000185933	10	103456070	rs3014192	10	103465444	T	C	0.44895	0.0227	0.0052	1.26899e-05	-0.064592	0.00800139	6.88174e-16	-0.351437	0.0915225	0.000123087	0.000123087	0.00977066	20	ENSG00000185933	10	103453240	103458900	-
ARL17B	eQTL_GTEx_Brain_Anterior_cingulate_cortex_BA24	ENSG00000228696.8	17	46274784	rs17698176	17	46742229	G	T	0.222114	0.0285	0.0063	6.07364e-06	0.981791	0.135571	4.42455e-13	0.0290286	0.00756593	0.000124674	0.000124674	0.174014	8	ENSG00000228696	17	46274784	46361797	-
CKB	eQTL_BrainMeta	ENSG00000166165.13	14	103521250	rs34633710	14	103543293	G	A	0.282276	0.0313	0.0058	6.79338e-08	-0.199143	0.0365178	4.94358e-08	-0.157173	0.0409748	0.000125129	0.000125129	0.0672945	15	ENSG00000166165	14	103519667	103522833	-	chr14:103034181:104128983	rs10129426	103552118
WFIKKN1	eQTL_GTEx_Brain_Hippocampus	ENSG00000127578.6	16	630932	rs35915772	16	629274	A	G	0.21787	-0.0253	0.0062	4.49109e-05	0.852206	0.0764833	7.80104e-29	-0.0296877	0.00774778	0.000127227	0.000127227	0.165432	20	ENSG00000127578	16	629239	634117	+
ZNF501	eQTL_GTEx_Brain_Putamen_basal_ganglia	ENSG00000186446.11	3	44729596	rs56084453	3	44721338	G	A	0.21265	0.0296	0.0063	2.62191e-06	0.475371	0.0720475	4.16679e-11	0.0622672	0.0162696	0.000129599	0.000129599	0.00601431	20	ENSG00000186446	3	44729596	44737083	+
CENPV	eQTL_GTEx_Brain_Putamen_basal_ganglia	ENSG00000166582.9	17	16342534	rs3112521	17	16341343	T	C	0.472144	0.021	0.0052	5.38029e-05	0.78333	0.0653362	4.04727e-33	0.0268086	0.00700481	0.000129623	0.000129623	0.00758883	20	ENSG00000166582	17	16342534	16353656	-
CCT6A	eQTL_eQTLGen	ENSG00000146731	7	56057837	rs10255049	7	56053611	G	A	0.309804	0.0216	0.0056	0.00011472	0.255742	0.00843216	4.70291e-202	0.0844601	0.0220734	0.000130071	0.00440829	0.725272	20	ENSG00000146731	7	56051685	56063989	+
CALML6	eQTL_BrainMeta	ENSG00000169885.10	1	1916202	rs941529	1	1909167	A	G	0.163974	-0.0305	0.0069	9.85686e-06	-0.423171	0.0553764	2.14361e-14	0.072075	0.0188369	0.000130099	0.000130099	0.371168	20	ENSG00000169885	1	1915108	1917296	+
CENPV	eQTL_GTEx_Brain_Hippocampus	ENSG00000166582.9	17	16342534	rs3112521	17	16341343	T	C	0.472144	0.021	0.0052	5.38029e-05	0.690463	0.0593168	2.57246e-31	0.0304144	0.00797156	0.000135983	0.000135983	0.016654	20	ENSG00000166582	17	16342534	16353656	-
TMEM241	eQTL_BrainMeta	ENSG00000134490.14	18	23317552	rs4800157	18	23401135	A	G	0.459604	0.0205	0.0052	8.07013e-05	0.510239	0.0338591	2.57212e-51	0.0401773	0.0105343	0.00013676	0.00287987	0.00016986	20	ENSG00000134490	18	23197144	23437961	-	chr18:22800326:24045978	rs1788785	23562376
ARL3	eQTL_eQTLGen	ENSG00000138175	10	102694064	rs9645569	10	102736841	A	G	0.149315	0.0286	0.0073	8.93578e-05	0.262718	0.0165625	1.1577e-56	0.108862	0.0286214	0.00014266	1.26952e-05	0.191646	20	ENSG00000138175	10	102673731	102714397	-
WFIKKN1	eQTL_GTEx_Brain_Cerebellar_Hemisphere	ENSG00000127578.6	16	630932	rs2269557	16	627629	C	T	0.21787	-0.0251	0.0062	5.15718e-05	0.607006	0.0548669	1.89131e-28	-0.0413505	0.0108764	0.000143627	0.000143627	0.159228	20	ENSG00000127578	16	629239	634117	+
SHB	eQTL_eQTLGen	ENSG00000107338	9	37992562	rs56225059	9	38058581	A	G	0.453829	0.0212	0.0052	4.56356e-05	0.08478	0.00806185	7.27489e-26	0.250059	0.0657832	0.000143961	0.00271828	0.10722	20	ENSG00000107338	9	37915898	38069227	-
XRCC3	eQTL_GTEx_Brain_Cerebellum	ENSG00000126215.13	14	103697609	rs12884809	14	103628983	A	G	0.341386	0.0278	0.0055	4.31417e-07	0.347159	0.0603079	8.59042e-09	0.0800786	0.0210836	0.000145778	0.000145778	0.46517	20	ENSG00000126215	14	103697609	103715504	-
CENPV	eQTL_GTEx_Brain_Cerebellum	ENSG00000166582.9	17	16342534	rs3112527	17	16345592	T	C	0.472286	0.0216	0.0052	3.26933e-05	0.532922	0.0573251	1.45161e-20	0.0405313	0.0106873	0.000149148	0.000149148	0.029931	20	ENSG00000166582	17	16342534	16353656	-
CENPV	eQTL_GTEx_Brain_Anterior_cingulate_cortex_BA24	ENSG00000166582.9	17	16342534	rs3112525	17	16343560	A	G	0.472297	0.021	0.0052	5.38029e-05	0.801998	0.0735569	1.11401e-27	0.0261846	0.00691428	0.000152458	0.000152458	0.0138777	20	ENSG00000166582	17	16342534	16353656	-
MAPK9	eQTL_eQTLGen	ENSG00000050748	5	180262621	rs6601106	5	180279247	T	C	0.397647	-0.0202	0.0053	0.000138226	0.266875	0.00803629	8.05419e-242	-0.0756909	0.0199898	0.000152806	0.00055	0.108075	20	ENSG00000050748	5	180233143	180292099	-
IMMP2L	eQTL_eQTLGen	ENSG00000184903	7	111112580	rs37759	7	111294626	T	C	0.466606	0.0197	0.0052	0.000151583	0.562452	0.00843439	0	0.0350252	0.00926014	0.000155347	2.65295e-07	0.274037	20	ENSG00000184903	7	110662644	111562517	-
CENPV	eQTL_GTEx_Brain_Spinal_cord_cervical_c-1	ENSG00000166582.9	17	16342534	rs3112521	17	16341343	T	C	0.472144	0.021	0.0052	5.38029e-05	0.797807	0.074207	5.85603e-27	0.0263222	0.00696253	0.000156487	0.000156487	0.0506592	20	ENSG00000166582	17	16342534	16353656	-
NEDD1	eQTL_eQTLGen	ENSG00000139350	12	96930502	rs249585	12	96944918	A	G	0.47764	0.0197	0.0052	0.000151583	-0.424161	0.00761774	0	-0.0464446	0.0122878	0.000157003	0.0310162	0.543229	20	ENSG00000139350	12	96907224	96953780	+
ARL17B	eQTL_GTEx_Brain_Frontal_Cortex_BA9	ENSG00000228696.8	17	46274784	rs17698176	17	46742229	G	T	0.222114	0.0285	0.0063	6.07364e-06	0.998458	0.145402	6.56172e-12	0.028544	0.00755588	0.00015827	0.00015827	0.168409	9	ENSG00000228696	17	46274784	46361797	-
PHF23	eQTL_BrainMeta	ENSG00000040633.13	17	7237375	rs150496971	17	7228642	A	G	0.0365146	0.057	0.0139	4.11868e-05	0.774853	0.0801854	4.31864e-22	0.0735623	0.0194873	0.000160081	0.000160081	0.141065	11	ENSG00000040633	17	7235029	7239722	-
NIPSNAP2	eQTL_BrainMeta	ENSG00000146729.10	7	55975987	rs10255049	7	56053611	G	A	0.309804	0.0216	0.0056	0.00011472	0.66063	0.0362849	4.56358e-74	0.0326961	0.0086649	0.000161041	0.00188255	0.299625	20	ENSG00000146729	7	55951793	56000181	+
TMEM8B	eQTL_GTEx_Brain_Caudate_basal_ganglia	ENSG00000137103.16	9	35816144	rs7022281	9	35851051	T	C	0.608353	-0.0221	0.0053	3.04852e-05	-0.618134	0.0697309	7.68015e-19	0.0357528	0.00947542	0.00016116	0.00016116	0.120851	20	ENSG00000137103	9	35814451	35865518	+
TMEM8B	eQTL_GTEx_Brain_Hypothalamus	ENSG00000137103.16	9	35816144	rs7022281	9	35851051	T	C	0.608353	-0.0221	0.0053	3.04852e-05	-0.438797	0.0498155	1.26887e-18	0.050365	0.0133635	0.000164002	0.000164002	0.30941	20	ENSG00000137103	9	35814451	35865518	+
ZNF501	eQTL_GTEx_Brain_Frontal_Cortex_BA9	ENSG00000186446.11	3	44729596	rs56084453	3	44721338	G	A	0.21265	0.0296	0.0063	2.62191e-06	0.455729	0.0723366	2.97421e-10	0.0649509	0.017245	0.000165638	0.000165638	0.0178654	20	ENSG00000186446	3	44729596	44737083	+
OXTR	eQTL_GTEx_Brain_Putamen_basal_ganglia	ENSG00000180914.10	3	8750408	rs3806675	3	8769960	A	G	0.397309	-0.0232	0.0053	1.20126e-05	0.519015	0.0705227	1.84534e-13	-0.0447001	0.0118814	0.000168439	0.000606827	0.00482859	20	ENSG00000180914	3	8750381	8769628	-
CYP26B1	eQTL_eQTLGen	ENSG00000003137	2	72138638	rs12466112	2	72211630	G	A	0.167084	0.0267	0.0071	0.000169531	0.917831	0.0100948	0	0.0290903	0.00774224	0.000171722	0.00161493	0.0319753	20	ENSG00000003137	2	72129238	72147862	-
WFIKKN1	eQTL_GTEx_Brain_Cortex	ENSG00000127578.6	16	630932	rs2269556	16	625215	A	G	0.219088	-0.0243	0.0062	8.87863e-05	0.97057	0.0737585	1.51549e-39	-0.0250368	0.00666534	0.000172461	0.000172461	0.0618457	20	ENSG00000127578	16	629239	634117	+
TSHZ3	eQTL_BrainMeta	ENSG00000121297.8	19	31249708	rs2867593	19	31238446	A	G	0.189695	0.0265	0.0065	4.56356e-05	0.289754	0.0302684	1.04021e-21	0.0914567	0.0243825	0.000176185	4.05941e-05	0.215636	20	ENSG00000121297	19	31149979	31349436	-
RAB23	eQTL_eQTLGen	ENSG00000112210	6	57204650	rs16888392	6	57211754	A	G	0.1446	-0.0274	0.0073	0.000174435	0.784849	0.0106574	0	-0.0349112	0.00931323	0.000177853	0.00248027	0.475169	20	ENSG00000112210	6	57186992	57222307	-
ALKBH5	eQTL_GTEx_Brain_Cortex	ENSG00000091542.8	17	18183078	rs860568	17	18175761	T	C	0.4198	0.0231	0.0053	1.30963e-05	0.383607	0.052309	2.24243e-13	0.0602179	0.0160722	0.000179163	0.000179163	0.570993	14	ENSG00000091542	17	18183078	18209954	+
CENPV	eQTL_GTEx_Brain_Substantia_nigra	ENSG00000166582.9	17	16342534	rs3112521	17	16341343	T	C	0.472144	0.021	0.0052	5.38029e-05	0.848957	0.0856786	3.81887e-23	0.0247362	0.00661436	0.000184185	0.000184185	0.021308	20	ENSG00000166582	17	16342534	16353656	-
ARHGAP19	eQTL_eQTLGen	ENSG00000213390	10	97257423	rs56189004	10	97326875	G	A	0.29995	0.021	0.0056	0.000176835	-0.431324	0.0089079	0	-0.0486873	0.0130222	0.000184898	0.0124431	0.0218555	20	ENSG00000213390	10	97222173	97292673	-
ZSWIM7	eQTL_BrainMeta	ENSG00000214941.8	17	15988138	rs2159643	17	15978502	C	G	0.427649	0.0199	0.0053	0.000173538	1.00027	0.0272642	1.1377e-294	0.0198947	0.00532626	0.000187561	0.000692454	0.00165812	20	ENSG00000214941	17	15976560	15999717	-
CENPV	eQTL_GTEx_Brain_Amygdala	ENSG00000166582.9	17	16342534	rs3112525	17	16343560	A	G	0.472297	0.021	0.0052	5.38029e-05	0.772187	0.0787567	1.07444e-22	0.0271955	0.00728298	0.000188378	0.000188378	0.0118903	20	ENSG00000166582	17	16342534	16353656	-
CENPV	eQTL_GTEx_Brain_Hypothalamus	ENSG00000166582.9	17	16342534	rs3112521	17	16341343	T	C	0.472144	0.021	0.0052	5.38029e-05	0.605353	0.0617997	1.1783e-22	0.0346905	0.00929144	0.000188764	0.000188764	0.024605	20	ENSG00000166582	17	16342534	16353656	-
S100PBP	eQTL_eQTLGen	ENSG00000116497	1	32837821	rs6677618	1	32815516	T	C	0.272468	-0.0221	0.0059	0.000179847	-0.349018	0.00835787	0	0.0633205	0.0169724	0.000190885	0.000178946	0.000903867	20	ENSG00000116497	1	32816767	32858875	+
SPATA7	eQTL_GTEx_Brain_Nucleus_accumbens_basal_ganglia	ENSG00000042317.16	14	88384924	rs28371093	14	88486112	C	A	0.335637	-0.0214	0.0055	9.98693e-05	-0.7014	0.0538372	8.46167e-39	0.0305104	0.0081837	0.000192857	0.000192857	0.892357	20	ENSG00000042317	14	88384924	88470350	+
MICAL1	eQTL_eQTLGen	ENSG00000135596	6	109455015	rs34533653	6	109479488	A	T	0.267176	0.0217	0.0058	0.000183013	-0.417359	0.00954616	0	-0.0519936	0.0139477	0.000193193	0.293125	0.615054	20	ENSG00000135596	6	109444062	109465968	-
TMEM8B	eQTL_GTEx_Brain_Cerebellum	ENSG00000137103.16	9	35816144	rs7022281	9	35851051	T	C	0.608353	-0.0221	0.0053	3.04852e-05	-0.368135	0.0442697	9.11928e-17	0.0600323	0.0161055	0.000193429	0.000193429	0.0427191	20	ENSG00000137103	9	35814451	35865518	+
TMEM8B	eQTL_GTEx_Brain_Spinal_cord_cervical_c-1	ENSG00000137103.16	9	35816144	rs7022281	9	35851051	T	C	0.608353	-0.0221	0.0053	3.04852e-05	-0.631783	0.0760534	9.80723e-17	0.0349804	0.00938649	0.000194026	0.000194026	0.154709	20	ENSG00000137103	9	35814451	35865518	+
ZKSCAN5	eQTL_eQTLGen	ENSG00000196652	7	99519681	rs11973801	7	99505288	G	A	0.0860058	-0.0356	0.0095	0.000178699	-0.442897	0.0142287	1.03823e-212	0.0803799	0.0216046	0.000198826	7.47399e-05	0.048699	20	ENSG00000196652	7	99504662	99534700	+
SPATA7	eQTL_GTEx_Brain_Caudate_basal_ganglia	ENSG00000042317.16	14	88384924	rs28371093	14	88486112	C	A	0.335637	-0.0214	0.0055	9.98693e-05	-0.785664	0.0618611	5.87923e-37	0.0272381	0.0073216	0.000199034	0.000199034	0.871672	20	ENSG00000042317	14	88384924	88470350	+
ZSWIM7	eQTL_eQTLGen	ENSG00000214941	17	15988138	rs1045599	17	15976596	C	T	0.430391	0.0197	0.0053	0.000201617	-0.738238	0.00844457	0	-0.0266852	0.00718574	0.000204311	0.0210426	0.0224566	20	ENSG00000214941	17	15976560	15999717	-
ARL17B	eQTL_GTEx_Brain_Hippocampus	ENSG00000228696.8	17	46274784	rs17698176	17	46742229	G	T	0.222114	0.0285	0.0063	6.07364e-06	1.00908	0.155248	8.04403e-11	0.0282435	0.00760662	0.000204799	0.000204799	0.452139	7	ENSG00000228696	17	46274784	46361797	-
SPATA7	eQTL_BrainMeta	ENSG00000042317.17	14	88427637	rs3179969	14	88396185	A	G	0.33715	-0.0205	0.0055	0.000193563	-1.09022	0.0261829	0	0.0188035	0.00506501	0.00020528	0.0599798	0.448794	20	ENSG00000042317	14	88384924	88470350	+
GPR27	eQTL_GTEx_Brain_Cortex	ENSG00000170837.2	3	71754050	rs73090632	3	71735170	G	A	0.109295	0.0356	0.0082	1.41537e-05	0.655444	0.0915594	8.14597e-13	0.0543143	0.0146315	0.000205506	0.000205506	0.967474	16	ENSG00000170837	3	71753855	71756496	+
NPIPB7	eQTL_GTEx_Brain_Frontal_Cortex_BA9	ENSG00000233232.6	16	28456372	rs112366001	16	28550464	A	T	0.361996	-0.0318	0.0067	2.07204e-06	-0.568929	0.0955944	2.65712e-09	0.0558945	0.0150629	0.000206648	0.000206648	0.00864622	20	ENSG00000233232	16	28456372	28471175	-	chr16:28032060:29484436	rs4788062	28629858
CENPV	eQTL_GTEx_Brain_Cerebellar_Hemisphere	ENSG00000166582.9	17	16342534	rs3112527	17	16345592	T	C	0.472286	0.0216	0.0052	3.26933e-05	0.514035	0.0623926	1.74063e-16	0.0420205	0.0113291	0.000208012	0.000208012	0.053965	20	ENSG00000166582	17	16342534	16353656	-
MAPT	eQTL_eQTLGen	ENSG00000186868	17	45961442	rs17698176	17	46742229	G	T	0.222114	0.0285	0.0063	6.07364e-06	0.0647023	0.00999448	9.55678e-11	0.440479	0.118786	0.00020877	0.00020877	0.0544856	19	ENSG00000186868	17	45894527	46028334	+
ADORA2B	eQTL_eQTLGen	ENSG00000170425	17	15960332	rs1045599	17	15976596	C	T	0.430391	0.0197	0.0053	0.000201617	0.404959	0.00842151	0	0.0486469	0.0131268	0.00021062	0.00509631	0.00361314	20	ENSG00000170425	17	15945130	15975746	+
ZNF333	eQTL_GTEx_Brain_Nucleus_accumbens_basal_ganglia	ENSG00000160961.11	19	14690049	rs4807988	19	14724266	C	T	0.596667	0.0243	0.0053	4.54191e-06	0.33249	0.0531003	3.81185e-10	0.0730849	0.0197568	0.000216253	0.000216253	0.370318	12	ENSG00000160961	19	14689801	14733746	+
ZNF502	eQTL_GTEx_Brain_Anterior_cingulate_cortex_BA24	ENSG00000196653.11	3	44712643	rs56084453	3	44721338	G	A	0.21265	0.0296	0.0063	2.62191e-06	0.580165	0.0967463	2.01285e-09	0.05102	0.013795	0.000216929	0.000216929	0.0064504	20	ENSG00000196653	3	44712643	44723831	+	chr3:44221338:45221338	rs13086084	44338996
CYP2D6	eQTL_GTEx_Brain_Spinal_cord_cervical_c-1	ENSG00000100197.20	22	42126499	rs2743461	22	42144550	A	G	0.528755	0.0208	0.0052	6.33425e-05	0.858924	0.088579	3.11393e-22	0.0242163	0.00654896	0.000217528	0.000217528	0.193712	20	ENSG00000100197	22	42126499	42130865	-
WDR90	eQTL_BrainMeta	ENSG00000161996.19	16	658572	rs2076144	16	651303	T	C	0.223624	-0.0255	0.0062	3.90714e-05	0.288823	0.0343102	3.83032e-17	-0.0882895	0.0238917	0.000219532	0.000157826	0.372546	20	ENSG00000161996	16	649311	667833	+
TMEM8B	eQTL_GTEx_Brain_Frontal_Cortex_BA9	ENSG00000137103.16	9	35816144	rs10758326	9	35831039	G	A	0.606208	-0.0217	0.0053	4.23373e-05	-0.422365	0.0494283	1.28533e-17	0.0513774	0.0139145	0.000222178	0.000222178	0.770178	20	ENSG00000137103	9	35814451	35865518	+
WFIKKN1	eQTL_GTEx_Brain_Anterior_cingulate_cortex_BA24	ENSG00000127578.6	16	630932	rs2269556	16	625215	A	G	0.219088	-0.0243	0.0062	8.87863e-05	0.947501	0.0879318	4.4976e-27	-0.0256464	0.00696294	0.00023026	0.00023026	0.216794	20	ENSG00000127578	16	629239	634117	+
TMEM8B	eQTL_GTEx_Brain_Hippocampus	ENSG00000137103.16	9	35816144	rs7022281	9	35851051	T	C	0.608353	-0.0221	0.0053	3.04852e-05	-0.331031	0.0423073	5.09917e-15	0.0667611	0.0181422	0.000233349	0.000233349	0.0554574	20	ENSG00000137103	9	35814451	35865518	+
CNNM2	eQTL_eQTLGen	ENSG00000148842	10	103004258	rs11191447	10	102892566	T	C	0.0809147	0.0417	0.0091	4.59631e-06	-0.083254	0.0134899	6.76019e-10	-0.500877	0.13614	0.000234026	0.000234026	0.0189795	20	ENSG00000148842	10	102918294	103090222	+	chr10:102369116:103947117	rs4363528	102895758
WFIKKN1	eQTL_GTEx_Brain_Nucleus_accumbens_basal_ganglia	ENSG00000127578.6	16	630932	rs34997977	16	627020	T	G	0.213711	-0.0243	0.0063	0.00011472	0.793599	0.0659511	2.37909e-33	-0.03062	0.00833638	0.000239667	0.000239667	0.0418829	20	ENSG00000127578	16	629239	634117	+
ERAP2	eQTL_eQTLGen	ENSG00000164308	5	96897844	rs2910686	5	96916885	C	T	0.445578	-0.0191	0.0052	0.000239647	1.0119	0.00618304	0	-0.0188754	0.00514014	0.000240516	0.000542429	0.331608	20	ENSG00000164308	5	96875986	96919703	+
WFIKKN1	eQTL_GTEx_Brain_Spinal_cord_cervical_c-1	ENSG00000127578.6	16	630932	rs35915772	16	629274	A	G	0.21787	-0.0253	0.0062	4.49109e-05	0.881768	0.105153	5.04912e-17	-0.0286924	0.00781967	0.000243259	0.000243259	0.167965	20	ENSG00000127578	16	629239	634117	+
ERAP2	eQTL_BrainMeta	ENSG00000164308.17	5	96897844	rs2910686	5	96916885	C	T	0.445578	-0.0191	0.0052	0.000239647	1.23501	0.0183645	0	-0.0154655	0.00421678	0.000244828	0.0215172	0.602483	20	ENSG00000164308	5	96875986	96919703	+
PTK2	eQTL_GTEx_Brain_Cortex	ENSG00000169398.19	8	140657900	rs7820179	8	140691377	T	C	0.487627	0.0242	0.0052	3.258e-06	0.249682	0.0419459	2.64117e-09	0.0969233	0.0264362	0.00024608	0.00024608	0.185618	20	ENSG00000169398	8	140657900	141002216	-
TMEM8B	eQTL_GTEx_Brain_Amygdala	ENSG00000137103.16	9	35816144	rs7022281	9	35851051	T	C	0.608353	-0.0221	0.0053	3.04852e-05	-0.44042	0.0576273	2.12941e-14	0.0501794	0.0137086	0.000251793	0.000251793	0.776235	20	ENSG00000137103	9	35814451	35865518	+
CYP2D6	eQTL_GTEx_Brain_Substantia_nigra	ENSG00000100197.20	22	42126499	rs2743461	22	42144550	A	G	0.528755	0.0208	0.0052	6.33425e-05	0.701983	0.077774	1.7817e-19	0.0296303	0.00810242	0.000255207	0.000255207	0.159488	20	ENSG00000100197	22	42126499	42130865	-
CCDC190	eQTL_BrainMeta	ENSG00000185860.13	1	162846636	rs12024208	1	162861932	T	C	0.172832	0.0255	0.0069	0.000219323	0.906889	0.03608	2.03544e-139	0.0281181	0.00769023	0.000255839	0.027635	0.0614056	20	ENSG00000185860	1	162824458	162868761	-
ZNF501	eQTL_GTEx_Brain_Cortex	ENSG00000186446.11	3	44729596	rs56084453	3	44721338	G	A	0.21265	0.0296	0.0063	2.62191e-06	0.425017	0.0730269	5.8846e-09	0.0696443	0.0190503	0.000256368	0.000256368	0.0157456	19	ENSG00000186446	3	44729596	44737083	+
ICA1L	eQTL_BrainMeta	ENSG00000163596.17	2	202822458	rs72932772	2	202817581	G	C	0.124723	-0.0292	0.0078	0.00018141	-0.726086	0.0444403	5.25738e-60	0.0402156	0.0110209	0.000263233	0.000222857	0.276013	20	ENSG00000163596	2	202773150	202871766	-
ACAP2	eQTL_GTEx_Brain_Cortex	ENSG00000114331.13	3	195274736	rs823302	3	195384012	T	C	0.428185	0.0211	0.0053	6.85878e-05	0.459772	0.0505046	8.74118e-20	0.0458923	0.0125815	0.000264711	0.000264711	0.0604466	20	ENSG00000114331	3	195274745	195443044	-
NBEAL1	eQTL_BrainMeta	ENSG00000144426.18	2	203120629	rs72932588	2	203018470	G	C	0.12535	-0.0305	0.0078	9.21982e-05	-0.502919	0.0497147	4.68683e-24	0.0606459	0.0166278	0.000265045	0.00105577	0.71099	20	ENSG00000144426	2	203014608	203226378	+
PTK2	eQTL_GTEx_Brain_Anterior_cingulate_cortex_BA24	ENSG00000169398.19	8	140657900	rs1850436	8	140664271	C	T	0.492139	0.0236	0.0052	5.66661e-06	0.33615	0.0548884	9.11161e-10	0.0702068	0.019254	0.000265994	0.000265994	0.458805	20	ENSG00000169398	8	140657900	141002216	-
OXTR	eQTL_GTEx_Brain_Cortex	ENSG00000180914.10	3	8750408	rs3806675	3	8769960	A	G	0.397309	-0.0232	0.0053	1.20126e-05	0.470343	0.0714803	4.70331e-11	-0.0493257	0.013534	0.000267843	0.000722313	0.00336004	18	ENSG00000180914	3	8750381	8769628	-
SPATA7	eQTL_GTEx_Brain_Hippocampus	ENSG00000042317.16	14	88384924	rs28371093	14	88486112	C	A	0.335637	-0.0214	0.0055	9.98693e-05	-0.682172	0.0659925	4.78706e-25	0.0313704	0.00861471	0.000271064	0.000271064	0.805375	20	ENSG00000042317	14	88384924	88470350	+
RAC1	eQTL_GTEx_Brain_Cerebellum	ENSG00000136238.17	7	6374523	rs836550	7	6400806	G	A	0.402203	0.0221	0.0053	3.04852e-05	0.392742	0.0526521	8.70587e-14	0.056271	0.0154603	0.000272945	0.000272945	0.0203878	20	ENSG00000136238	7	6374527	6403967	+
PCGF6	eQTL_eQTLGen	ENSG00000156374	10	103326970	rs7093039	10	103389790	G	A	0.472089	0.0195	0.0052	0.000176835	0.197054	0.0130653	2.1208e-51	0.0989576	0.0271922	0.000273488	8.61565e-06	0.000104108	20	ENSG00000156374	10	103302796	103351144	-
WFIKKN1	eQTL_GTEx_Brain_Amygdala	ENSG00000127578.6	16	630932	rs35915772	16	629274	A	G	0.21787	-0.0253	0.0062	4.49109e-05	0.887829	0.11073	1.07543e-15	-0.0284965	0.00783572	0.000276108	0.000276108	0.293745	20	ENSG00000127578	16	629239	634117	+
CYP2D6	eQTL_eQTLGen	ENSG00000100197	22	42128690	rs2284087	22	42089667	T	C	0.463342	-0.019	0.0052	0.000258341	-0.299306	0.00854005	4.2811e-269	0.0634802	0.0174677	0.000278899	0.000670625	0.0300829	20	ENSG00000100197	22	42126499	42130865	-
ZSWIM7	eQTL_GTEx_Brain_Cerebellar_Hemisphere	ENSG00000214941.7	17	15976560	rs178812	17	16193822	T	G	0.55196	-0.0205	0.0052	8.07013e-05	0.612582	0.0653662	7.14841e-21	-0.0334649	0.00920917	0.000279202	0.000279202	0.00723638	20	ENSG00000214941	17	15976560	15999717	-
ERAP2	eQTL_GTEx_Brain_Nucleus_accumbens_basal_ganglia	ENSG00000164308.16	5	96875939	rs2927608	5	96916728	A	G	0.445489	-0.0193	0.0052	0.000206003	1.16631	0.0655458	7.89214e-71	-0.0165479	0.00455446	0.000279776	0.000279776	0.375829	20	ENSG00000164308	5	96875986	96919703	+
KIAA2026	eQTL_eQTLGen	ENSG00000183354	9	5945039	rs10975383	9	5980239	G	A	0.270546	0.0212	0.0057	0.000199777	-0.157038	0.00939762	1.1009e-62	-0.134999	0.0371851	0.000282916	0.006453	0.482865	20	ENSG00000183354	9	5881596	6008482	-
SLC17A6	eQTL_BrainMeta	ENSG00000091664.9	11	22358942	rs2593696	11	22337733	T	C	0.22694	0.0236	0.0062	0.000140975	-0.428951	0.0356551	2.45564e-33	-0.055018	0.0151601	0.000284378	0.00052439	0.0197847	13	ENSG00000091664	11	22338381	22379503	+
MAP6D1	eQTL_eQTLGen	ENSG00000180834	3	183820758	rs263042	3	183803345	G	A	0.457315	0.0189	0.0052	0.000278396	-0.486322	0.00748853	0	-0.0388631	0.0107092	0.000284591	0.0021907	0.0974762	20	ENSG00000180834	3	183815922	183825594	-
ALKBH5	eQTL_GTEx_Brain_Cerebellum	ENSG00000091542.8	17	18183078	rs854771	17	18156878	A	G	0.420034	0.0231	0.0053	1.30963e-05	0.359186	0.0549089	6.09113e-11	0.0643121	0.0177309	0.000286597	0.000286597	0.120202	20	ENSG00000091542	17	18183078	18209954	+
ERAP2	eQTL_GTEx_Brain_Cortex	ENSG00000164308.16	5	96875939	rs2927608	5	96916728	A	G	0.445489	-0.0193	0.0052	0.000206003	1.06988	0.0627026	2.8093e-65	-0.0180394	0.00497402	0.000287035	0.000287035	0.347091	20	ENSG00000164308	5	96875986	96919703	+
ZNF502	eQTL_GTEx_Brain_Caudate_basal_ganglia	ENSG00000196653.11	3	44712643	rs56084453	3	44721338	G	A	0.21265	0.0296	0.0063	2.62191e-06	0.494538	0.0867956	1.21411e-08	0.0598538	0.0165118	0.000289048	0.000289048	0.0138149	19	ENSG00000196653	3	44712643	44723831	+	chr3:44221338:45221338	rs13086084	44338996
PPP6C	eQTL_GTEx_Brain_Caudate_basal_ganglia	ENSG00000119414.11	9	125146573	rs687654	9	125071626	T	C	0.315888	-0.0256	0.0056	4.8441e-06	-0.255565	0.0429812	2.74828e-09	0.10017	0.0276398	0.000289937	0.000289937	0.924196	20	ENSG00000119414	9	125146573	125189939	-
SKAP1	eQTL_eQTLGen	ENSG00000141293	17	48281858	rs34791545	17	48411085	C	T	0.243352	0.0222	0.0061	0.000273333	-0.354669	0.00919504	0	-0.0625936	0.0172755	0.000290922	0.000121057	0.177314	20	ENSG00000141293	17	48133442	48430275	-
RAB11FIP4	eQTL_BrainMeta	ENSG00000131242.18	17	31464944	rs7504054	17	31420200	C	T	0.295332	-0.0235	0.0057	3.74283e-05	-0.258158	0.0340802	3.59126e-14	0.0910297	0.025138	0.000293236	0.000169321	0.110082	20	ENSG00000131242	17	31391675	31538211	+
CADM2	eQTL_GTEx_Brain_Putamen_basal_ganglia	ENSG00000175161.13	3	84958981	rs6791363	3	85024019	C	T	0.374248	0.0242	0.0054	7.41267e-06	0.269848	0.0439147	8.0051e-10	0.0896801	0.0247679	0.000293666	0.000293666	0.124546	20	ENSG00000175161	3	84958989	86074429	+	chr3:85029575:86029575	rs7643091	85625222
CARF	eQTL_BrainMeta	ENSG00000138380.18	2	202950239	rs143805266	2	202829191	C	A	0.125651	-0.03	0.0078	0.000119986	-0.490508	0.045822	9.68256e-27	0.0611611	0.0168972	0.000295052	0.00125775	0.583499	17	ENSG00000138380	2	202912214	202988263	+
YWHAZ	eQTL_GTEx_Brain_Cortex	ENSG00000164924.17	8	100916525	rs964917	8	100925227	C	T	0.599076	-0.0214	0.0053	5.39696e-05	-0.214844	0.0264268	4.30028e-16	0.0996072	0.0275441	0.000298867	0.000298867	0.21523	19	ENSG00000164924	8	100916523	100953388	-
ARMC1	eQTL_BrainMeta	ENSG00000104442.10	8	65618337	rs4384016	8	65610627	A	G	0.39674	-0.0196	0.0053	0.000217208	0.460728	0.0266783	7.95055e-67	-0.0425414	0.0117643	0.000299037	0.00986518	0.094147	20	ENSG00000104442	8	65602458	65634217	-
ERAP2	eQTL_GTEx_Brain_Cerebellum	ENSG00000164308.16	5	96875939	rs2927608	5	96916728	A	G	0.445489	-0.0193	0.0052	0.000206003	1.17623	0.0735613	1.50548e-57	-0.0164084	0.00453844	0.000299863	0.000299863	0.214544	20	ENSG00000164308	5	96875986	96919703	+
ERAP2	eQTL_GTEx_Brain_Hypothalamus	ENSG00000164308.16	5	96875939	rs2927608	5	96916728	A	G	0.445489	-0.0193	0.0052	0.000206003	1.12722	0.0706318	2.46254e-57	-0.0171218	0.00473623	0.000300275	0.000300275	0.27114	20	ENSG00000164308	5	96875986	96919703	+
ERAP2	eQTL_GTEx_Brain_Frontal_Cortex_BA9	ENSG00000164308.16	5	96875939	rs2927608	5	96916728	A	G	0.445489	-0.0193	0.0052	0.000206003	1.05762	0.0680676	1.92517e-54	-0.0182485	0.00505503	0.000306226	0.00255761	0.298894	20	ENSG00000164308	5	96875986	96919703	+
RAC1	eQTL_GTEx_Brain_Hippocampus	ENSG00000136238.17	7	6374523	rs836550	7	6400806	G	A	0.402203	0.0221	0.0053	3.04852e-05	0.364922	0.0506117	5.58602e-13	0.0605609	0.0167775	0.000306614	0.000306614	0.00644935	20	ENSG00000136238	7	6374527	6403967	+
ZSWIM7	eQTL_GTEx_Brain_Cortex	ENSG00000214941.7	17	15976560	rs2159643	17	15978502	G	C	0.572351	-0.0199	0.0053	0.000173538	-0.753534	0.0575758	3.87262e-39	0.0264089	0.00731725	0.000307228	0.000307228	0.00154846	20	ENSG00000214941	17	15976560	15999717	-
ERAP2	eQTL_GTEx_Brain_Hippocampus	ENSG00000164308.16	5	96875939	rs2927608	5	96916728	A	G	0.445489	-0.0193	0.0052	0.000206003	1.14778	0.0746023	2.05381e-53	-0.0168151	0.00466045	0.000308524	0.000308524	0.191558	20	ENSG00000164308	5	96875986	96919703	+
PSMD3	eQTL_eQTLGen	ENSG00000108344	17	39989383	rs2302778	17	40023414	A	G	0.231497	-0.0225	0.0061	0.000225558	0.159732	0.00924728	7.46156e-67	-0.140861	0.0390499	0.000309519	0.00883156	0.0167189	20	ENSG00000108344	17	39980807	39997959	+
TMEM8B	eQTL_GTEx_Brain_Anterior_cingulate_cortex_BA24	ENSG00000137103.16	9	35816144	rs7022281	9	35851051	T	C	0.608353	-0.0221	0.0053	3.04852e-05	-0.455466	0.0635912	7.92749e-13	0.0485217	0.0134648	0.000313838	0.000313838	0.151825	20	ENSG00000137103	9	35814451	35865518	+
FAM220A	eQTL_eQTLGen	ENSG00000178397	7	6339196	rs9648590	7	6358000	G	T	0.380892	0.02	0.0054	0.000212474	0.141787	0.00915393	4.10372e-54	0.141057	0.0391589	0.000315588	0.00300798	0.00619113	20	ENSG00000178397	7	6329411	6348981	-
SCAI	eQTL_BrainMeta	ENSG00000173611.18	9	125043068	rs4838240	9	125006505	C	T	0.434767	-0.0198	0.0052	0.00014027	-0.372294	0.0335885	1.50033e-28	0.0531837	0.0147686	0.000316842	0.000316842	0.380957	20	ENSG00000173611	9	124942608	125143528	-
ERAP2	eQTL_GTEx_Brain_Caudate_basal_ganglia	ENSG00000164308.16	5	96875939	rs2910686	5	96916885	C	T	0.445578	-0.0191	0.0052	0.000239647	1.21351	0.0667595	7.80171e-74	-0.0157395	0.0043717	0.00031784	0.00031784	0.432272	20	ENSG00000164308	5	96875986	96919703	+
ERAP2	eQTL_GTEx_Brain_Anterior_cingulate_cortex_BA24	ENSG00000164308.16	5	96875939	rs2927608	5	96916728	A	G	0.445489	-0.0193	0.0052	0.000206003	1.0647	0.0720076	1.80544e-49	-0.0181272	0.00503553	0.000318392	0.000318392	0.175435	20	ENSG00000164308	5	96875986	96919703	+
ALKBH5	eQTL_GTEx_Brain_Caudate_basal_ganglia	ENSG00000091542.8	17	18183078	rs854805	17	18161655	A	G	0.420118	0.0227	0.0053	1.84375e-05	0.367717	0.055521	3.51907e-11	0.0617323	0.0171645	0.000322519	0.000322519	0.491775	15	ENSG00000091542	17	18183078	18209954	+
ARPC1B	eQTL_eQTLGen	ENSG00000130429	7	99384532	rs2003499	7	99417361	C	T	0.103377	-0.0313	0.0086	0.000273131	0.293489	0.0128149	4.41753e-116	-0.106648	0.0296703	0.000325102	1.83212e-05	0.222536	20	ENSG00000130429	7	99374249	99394816	+
TDGF1	eQTL_BrainMeta	ENSG00000241186.10	3	46578496	rs3806702	3	46576012	C	T	0.232938	0.0217	0.006	0.000298421	1.12325	0.0354907	7.75959e-220	0.0193189	0.00537639	0.000326539	0.00210248	0.938391	20	ENSG00000241186	3	46574534	46582457	+
NSF	eQTL_GTEx_Brain_Cerebellum	ENSG00000073969.18	17	46590669	rs17698176	17	46742229	G	T	0.222114	0.0285	0.0063	6.07364e-06	0.265987	0.0449973	3.3966e-09	0.107148	0.0298255	0.000327522	0.000327522	0.147965	20	ENSG00000073969	17	46590669	46757464	+
OXTR	eQTL_GTEx_Brain_Frontal_Cortex_BA9	ENSG00000180914.10	3	8750408	rs34880121	3	8766747	C	T	0.606808	0.0228	0.0053	1.6935e-05	-0.427261	0.065557	7.15398e-11	-0.0533632	0.0148632	0.000330308	0.00110468	0.00414488	18	ENSG00000180914	3	8750381	8769628	-
ERAP2	eQTL_GTEx_Brain_Cerebellar_Hemisphere	ENSG00000164308.16	5	96875939	rs2927608	5	96916728	A	G	0.445489	-0.0193	0.0052	0.000206003	1.13809	0.0822654	1.58104e-43	-0.0169582	0.00473063	0.000337374	0.000337374	0.27749	20	ENSG00000164308	5	96875986	96919703	+
CFH	eQTL_eQTLGen	ENSG00000000971	1	196699774	rs203680	1	196712245	T	C	0.430279	0.0198	0.0053	0.000187083	-0.102927	0.00808882	4.31677e-37	-0.192369	0.0536662	0.000337655	0.0147349	0.0265293	20	ENSG00000000971	1	196651754	196752476	+
TTC19	eQTL_GTEx_Brain_Nucleus_accumbens_basal_ganglia	ENSG00000011295.15	17	15999380	rs12451075	17	16022719	C	T	0.532525	-0.024	0.0052	3.92368e-06	0.233696	0.0411275	1.3295e-08	-0.102698	0.0286664	0.000340315	0.000340315	0.276231	19	ENSG00000011295	17	15999784	16045015	+
ERAP2	eQTL_GTEx_Brain_Spinal_cord_cervical_c-1	ENSG00000164308.16	5	96875939	rs2927608	5	96916728	A	G	0.445489	-0.0193	0.0052	0.000206003	1.22533	0.0905198	9.50927e-42	-0.0157509	0.00440038	0.000344345	0.000344345	0.346425	20	ENSG00000164308	5	96875986	96919703	+
TRMT61A	eQTL_GTEx_Brain_Frontal_Cortex_BA9	ENSG00000166166.12	14	103529184	rs2756119	14	103535180	A	G	0.38067	-0.0246	0.0054	5.22473e-06	-0.269295	0.0465444	7.21846e-09	0.0913496	0.0255221	0.000344608	0.000344608	0.0270817	20	ENSG00000166166	14	103529196	103537073	+	chr14:103034181:104128983	rs10129426	103552118
SPATA7	eQTL_GTEx_Brain_Putamen_basal_ganglia	ENSG00000042317.16	14	88384924	rs60503594	14	88408571	C	T	0.337536	-0.0204	0.0055	0.000208005	-0.871659	0.0653789	1.49939e-40	0.0234036	0.00654943	0.000352395	0.000352395	0.70428	20	ENSG00000042317	14	88384924	88470350	+
SPATA7	eQTL_GTEx_Brain_Cortex	ENSG00000042317.16	14	88384924	rs60503594	14	88408571	C	T	0.337536	-0.0204	0.0055	0.000208005	-0.73281	0.0550551	2.01187e-40	0.027838	0.00779131	0.000352966	0.000352966	0.727652	20	ENSG00000042317	14	88384924	88470350	+
ZSWIM7	eQTL_GTEx_Brain_Cerebellum	ENSG00000214941.7	17	15976560	rs2286795	17	15980495	T	C	0.573602	-0.0198	0.0053	0.000187083	0.770736	0.0631994	3.29245e-34	-0.0256897	0.00719196	0.000354257	0.000354257	0.00224884	20	ENSG00000214941	17	15976560	15999717	-
TMEM258	eQTL_eQTLGen	ENSG00000134825	11	61780652	rs174538	11	61792609	A	G	0.31895	0.0201	0.0056	0.000331585	0.328118	0.00939484	3.06699e-267	0.0612585	0.0171569	0.000356328	0.00456318	0.0994016	20	ENSG00000134825	11	61768501	61792802	-
ERAP2	eQTL_GTEx_Brain_Putamen_basal_ganglia	ENSG00000164308.16	5	96875939	rs2910686	5	96916885	C	T	0.445578	-0.0191	0.0052	0.000239647	1.17836	0.0775529	3.85969e-52	-0.016209	0.00454002	0.000356657	0.000356657	0.469436	20	ENSG00000164308	5	96875986	96919703	+
ZSWIM7	eQTL_GTEx_Brain_Anterior_cingulate_cortex_BA24	ENSG00000214941.7	17	15976560	rs2159643	17	15978502	G	C	0.572351	-0.0199	0.0053	0.000173538	-0.805907	0.0709732	6.99679e-30	0.0246927	0.00692665	0.00036402	0.00036402	0.00719686	20	ENSG00000214941	17	15976560	15999717	-
GAPVD1	eQTL_eQTLGen	ENSG00000165219	9	125314500	rs559409	9	125173602	A	C	0.465786	-0.0208	0.0053	8.68998e-05	-0.0688407	0.0080932	1.80041e-17	0.302147	0.0847888	0.000365912	0.000365912	0.166223	20	ENSG00000165219	9	125261794	125367207	+
ZNF501	eQTL_GTEx_Brain_Caudate_basal_ganglia	ENSG00000186446.11	3	44729596	rs56084453	3	44721338	G	A	0.21265	0.0296	0.0063	2.62191e-06	0.387295	0.0708969	4.68709e-08	0.0764275	0.0214555	0.000367853	0.000367853	0.00652827	19	ENSG00000186446	3	44729596	44737083	+
ARPC5L	eQTL_BrainMeta	ENSG00000136950.13	9	124869931	rs9696927	9	124999156	G	A	0.43248	-0.02	0.0052	0.000119986	0.313789	0.0335364	8.22876e-21	-0.063737	0.0179171	0.000374635	0.000374635	0.508995	20	ENSG00000136950	9	124862130	124877733	+
AGO2	eQTL_BrainMeta	ENSG00000123908.12	8	140577895	rs55762429	8	140598961	C	G	0.495518	-0.0193	0.0052	0.000206003	0.377412	0.0304793	3.24871e-35	-0.0511378	0.0143837	0.0003776	0.0003776	0.00580065	20	ENSG00000123908	8	140520156	140635633	-
ERAP2	eQTL_GTEx_Brain_Substantia_nigra	ENSG00000164308.16	5	96875939	rs2910686	5	96916885	C	T	0.445578	-0.0191	0.0052	0.000239647	1.22799	0.0877184	1.57579e-44	-0.0155539	0.00437789	0.000381124	0.000381124	0.209186	20	ENSG00000164308	5	96875986	96919703	+
ADORA2B	eQTL_BrainMeta	ENSG00000170425.3	17	15960332	rs1045599	17	15976596	C	T	0.430391	0.0197	0.0053	0.000201617	0.364035	0.0301223	1.26433e-33	0.0541157	0.0152321	0.00038124	0.00118052	0.0212051	20	ENSG00000170425	17	15945130	15975746	+
PPP6C	eQTL_GTEx_Brain_Putamen_basal_ganglia	ENSG00000119414.11	9	125146573	rs650599	9	125087039	C	A	0.313007	-0.0251	0.0056	7.38972e-06	-0.24797	0.0425871	5.7919e-09	0.101222	0.0284994	0.000382725	0.000382725	0.799555	19	ENSG00000119414	9	125146573	125189939	-
SPATA7	eQTL_GTEx_Brain_Cerebellum	ENSG00000042317.16	14	88384924	rs60503594	14	88408571	C	T	0.337536	-0.0204	0.0055	0.000208005	-0.706615	0.0573689	7.33374e-35	0.02887	0.00812885	0.000382964	0.000382964	0.777618	20	ENSG00000042317	14	88384924	88470350	+
CPSF4	eQTL_BrainMeta	ENSG00000160917.15	7	99448147	rs10257273	7	99590966	T	A	0.151727	-0.0271	0.0074	0.000250095	0.698344	0.0480416	7.1398e-48	-0.0388061	0.0109276	0.000383482	0.000586872	0.0819895	20	ENSG00000160917	7	99438922	99457373	+
ERAP2	eQTL_GTEx_Brain_Amygdala	ENSG00000164308.16	5	96875939	rs2910686	5	96916885	C	T	0.445578	-0.0191	0.0052	0.000239647	0.971011	0.0711398	2.03751e-42	-0.0196702	0.00554576	0.000389801	0.000389801	0.239738	20	ENSG00000164308	5	96875986	96919703	+
ARL17B	eQTL_GTEx_Brain_Hypothalamus	ENSG00000228696.8	17	46274784	rs17698176	17	46742229	G	T	0.222114	0.0285	0.0063	6.07364e-06	0.874386	0.153543	1.23569e-08	0.0325943	0.00920176	0.000396831	0.000396831	0.00608678	10	ENSG00000228696	17	46274784	46361797	-
USP14	eQTL_BrainMeta	ENSG00000101557.15	18	186506	rs72856250	18	205757	C	T	0.262523	0.0216	0.0059	0.000251216	-0.472896	0.0337827	1.59966e-44	-0.045676	0.012896	0.000397277	0.000297204	0.0152743	20	ENSG00000101557	18	158383	214629	+
METTL6	eQTL_eQTLGen	ENSG00000206562	3	15410920	rs2290536	3	15427494	A	C	0.160526	0.0252	0.007	0.000318217	-0.303658	0.0155972	2.01946e-84	-0.0829881	0.023443	0.000400144	0.00154603	0.561702	20	ENSG00000206562	3	15381275	15440566	-
IMPA1	eQTL_eQTLGen	ENSG00000133731	8	81671622	rs2991003	8	81621190	C	G	0.285192	-0.0202	0.0057	0.000394315	-0.509231	0.00821969	0	0.0396677	0.0112116	0.000403054	0.246197	0.00680093	20	ENSG00000133731	8	81656914	81686331	-
GOLGA1	eQTL_eQTLGen	ENSG00000136935	9	124913144	rs7032606	9	124906612	C	T	0.429852	-0.0187	0.0052	0.000322957	0.158944	0.008046	7.35249e-87	-0.117652	0.0332536	0.000403159	0.0080239	0.169561	20	ENSG00000136935	9	124878275	124948492	-
NSF	eQTL_GTEx_Brain_Cerebellar_Hemisphere	ENSG00000073969.18	17	46590669	rs17698176	17	46742229	G	T	0.222114	0.0285	0.0063	6.07364e-06	0.277251	0.0488722	1.40331e-08	0.102795	0.0290633	0.000404805	0.000404805	0.0745484	20	ENSG00000073969	17	46590669	46757464	+
PNPLA8	eQTL_eQTLGen	ENSG00000135241	7	108520042	rs75616307	7	108415344	A	G	0.0126253	0.0779	0.0217	0.000330853	-0.655701	0.0320686	6.41512e-93	-0.118804	0.0336006	0.000406573	0.01055	0.921399	11	ENSG00000135241	7	108470417	108569666	-
CCDC190	eQTL_GTEx_Brain_Nucleus_accumbens_basal_ganglia	ENSG00000185860.13	1	162824458	rs12090563	1	162861601	A	G	0.170166	0.0275	0.0069	6.73361e-05	0.699194	0.0914462	2.07392e-14	0.039331	0.0111287	0.000409028	0.000409028	0.0321568	17	ENSG00000185860	1	162824458	162868761	-
IGFBP7	eQTL_eQTLGen	ENSG00000163453	4	57070579	rs2271808	4	57033436	T	C	0.382712	-0.0189	0.0053	0.000362419	0.206134	0.0081472	3.09848e-141	-0.0916879	0.0259656	0.000413777	0.000143577	0.684468	20	ENSG00000163453	4	57030773	57110385	-
SCAI	eQTL_eQTLGen	ENSG00000173611	9	125043068	rs643228	9	125072599	G	A	0.454564	-0.022	0.0052	2.32894e-05	-0.0518098	0.00808619	1.4822e-10	0.42463	0.120274	0.000414731	0.000414731	0.000710527	20	ENSG00000173611	9	124942608	125143528	-
ZNF333	eQTL_GTEx_Brain_Putamen_basal_ganglia	ENSG00000160961.11	19	14690049	rs4807988	19	14724266	C	T	0.596667	0.0243	0.0053	4.54191e-06	0.327276	0.0592317	3.28818e-08	0.0742493	0.0210436	0.000418149	0.000418149	0.109243	10	ENSG00000160961	19	14689801	14733746	+
WFIKKN1	eQTL_GTEx_Brain_Hypothalamus	ENSG00000127578.6	16	630932	rs2269556	16	625215	A	G	0.219088	-0.0243	0.0062	8.87863e-05	0.689669	0.0853206	6.30554e-16	-0.0352343	0.00999085	0.000420841	0.000420841	0.35702	20	ENSG00000127578	16	629239	634117	+
AP1G1	eQTL_eQTLGen	ENSG00000166747	16	71769100	rs34731378	16	71711845	T	C	0.290239	0.0212	0.0057	0.000199777	-0.0988908	0.00893	1.6774e-28	-0.214378	0.0608034	0.000422276	0.00559867	0.0356445	20	ENSG00000166747	16	71729000	71809201	-
SPATA7	eQTL_GTEx_Brain_Anterior_cingulate_cortex_BA24	ENSG00000042317.16	14	88384924	rs60503594	14	88408571	C	T	0.337536	-0.0204	0.0055	0.000208005	-0.639585	0.056411	8.51079e-30	0.0318957	0.00904778	0.000423086	0.000423086	0.908929	20	ENSG00000042317	14	88384924	88470350	+
GLS	eQTL_BrainMeta	ENSG00000115419.13	2	190923186	rs6711082	2	190971827	T	C	0.422098	0.0217	0.0053	4.23373e-05	0.224706	0.0325809	5.31659e-12	0.0965707	0.0274295	0.00043043	0.00043043	0.0281914	20	ENSG00000115419	2	190880821	190965552	+
ZNF333	eQTL_GTEx_Brain_Caudate_basal_ganglia	ENSG00000160961.11	19	14690049	rs7245462	19	14718020	C	T	0.596888	0.0244	0.0053	4.14904e-06	0.249989	0.0458417	4.94406e-08	0.0976043	0.0277457	0.000435113	0.000435113	0.22419	10	ENSG00000160961	19	14689801	14733746	+
LGALSL	eQTL_BrainMeta	ENSG00000119862.13	2	64457675	rs7593811	2	64420147	C	T	0.326962	0.0233	0.0056	3.17254e-05	-0.23054	0.0350485	4.77598e-11	-0.101067	0.0287424	0.000437596	0.000437596	0.135837	11	ENSG00000119862	2	64453969	64461381	+
NDUFAF2	eQTL_eQTLGen	ENSG00000164182	5	61049854	rs168710	5	61021073	C	G	0.345911	0.0194	0.0054	0.000327404	0.170466	0.0100154	5.79732e-65	0.113806	0.0323759	0.000439521	0.0107737	0.0822437	20	ENSG00000164182	5	60945177	61154531	+
TMEM163	eQTL_eQTLGen	ENSG00000152128	2	134587380	rs11684785	2	134635540	G	A	0.325534	0.0202	0.0057	0.000394315	-0.218696	0.00812982	2.16849e-159	-0.0923657	0.0262888	0.000442241	0.021164	0.123561	20	ENSG00000152128	2	134455759	134719000	-
ZSWIM7	eQTL_GTEx_Brain_Caudate_basal_ganglia	ENSG00000214941.7	17	15976560	rs2159643	17	15978502	G	C	0.572351	-0.0199	0.0053	0.000173538	-0.632232	0.0635019	2.37175e-23	0.0314758	0.00895932	0.000442764	0.000442764	0.00396295	20	ENSG00000214941	17	15976560	15999717	-
CYP2D6	eQTL_GTEx_Brain_Caudate_basal_ganglia	ENSG00000100197.20	22	42126499	rs2284087	22	42089667	C	T	0.536658	0.019	0.0052	0.000258341	0.767834	0.060162	2.64643e-37	0.0247449	0.00704437	0.000443534	0.000443534	0.159406	20	ENSG00000100197	22	42126499	42130865	-
LRRC4	eQTL_BrainMeta	ENSG00000128594.8	7	128029589	rs2241291	7	127998821	C	T	0.360368	-0.0218	0.0054	5.41305e-05	-0.244605	0.0346658	1.71247e-12	0.0891232	0.0254342	0.000458217	0.000458217	0.13941	20	ENSG00000128594	7	128027071	128032107	-
USP14	eQTL_eQTLGen	ENSG00000101557	18	186506	rs4797876	18	155566	T	C	0.261299	0.0209	0.0059	0.000396544	-0.228938	0.00968148	1.26734e-123	-0.0912911	0.0260587	0.000459561	0.0844955	0.00988419	20	ENSG00000101557	18	158383	214629	+
CPM	eQTL_eQTLGen	ENSG00000135678	12	68906884	rs12817847	12	68951935	G	A	0.444887	0.019	0.0053	0.0003372	0.132157	0.00801175	3.95922e-61	0.143768	0.04104	0.000459823	0.0181275	0.250207	20	ENSG00000135678	12	68842197	68971570	-
IPO11	eQTL_eQTLGen	ENSG00000086200	5	62516277	rs32163	5	62561750	G	A	0.400521	-0.0191	0.0053	0.00031363	0.12061	0.00808888	2.81209e-50	-0.158362	0.0452085	0.000460198	0.00280302	0.00102359	20	ENSG00000086200	5	62403972	62628582	+
ZSWIM7	eQTL_GTEx_Brain_Nucleus_accumbens_basal_ganglia	ENSG00000214941.7	17	15976560	rs1045599	17	15976596	T	C	0.569609	-0.0197	0.0053	0.000201617	-0.61627	0.0588511	1.16564e-25	0.0319665	0.00912584	0.000460297	0.000460297	0.0027489	20	ENSG00000214941	17	15976560	15999717	-
PTPN1	eQTL_eQTLGen	ENSG00000196396	20	50547781	rs117426663	20	50484909	A	C	0.0692493	-0.0374	0.0106	0.000418235	-0.506907	0.0176187	4.95291e-182	0.0737808	0.0210678	0.000461665	0.00715719	0.10323	20	ENSG00000196396	20	50510321	50585241	+
NAGA	eQTL_BrainMeta	ENSG00000198951.12	22	42064588	rs6002626	22	42121985	C	G	0.462438	-0.0185	0.0052	0.000374127	0.677531	0.0341843	2.00376e-87	-0.027305	0.00779758	0.000462255	0.00010081	0.0368827	20	ENSG00000198951	22	42058334	42070842	-
ZSWIM7	eQTL_GTEx_Brain_Frontal_Cortex_BA9	ENSG00000214941.7	17	15976560	rs1045599	17	15976596	T	C	0.569609	-0.0197	0.0053	0.000201617	-0.662132	0.0634719	1.77328e-25	0.0297524	0.00849738	0.00046289	0.00046289	0.00476422	20	ENSG00000214941	17	15976560	15999717	-
DZANK1	eQTL_GTEx_Brain_Cerebellum	ENSG00000089091.16	20	18383367	rs6045413	20	18455156	A	G	0.105342	0.0352	0.0085	3.45529e-05	-0.665174	0.101447	5.49569e-11	-0.0529185	0.0151139	0.000462966	0.000311138	0.44585	20	ENSG00000089091	20	18383367	18467281	-
PIGL	eQTL_BrainMeta	ENSG00000108474.17	17	16284494	rs4792735	17	16333074	C	A	0.48139	0.0218	0.0052	2.76131e-05	0.174512	0.0274152	1.94606e-10	0.12492	0.0356791	0.000463168	0.000463168	0.197489	20	ENSG00000108474	17	16217191	16351797	+	chr17:15771192:16832148	rs6502498	16295661
TOM1L2	eQTL_GTEx_Brain_Hippocampus	ENSG00000175662.17	17	17843511	rs752579	17	17757033	T	C	0.630298	0.0231	0.0053	1.30963e-05	0.213861	0.0364008	4.22419e-09	0.108014	0.0308573	0.000464493	0.000464493	0.137768	20	ENSG00000175662	17	17843511	17972422	-	chr17:17339590:18552030	rs4925119	17839590
SPATA7	eQTL_GTEx_Brain_Hypothalamus	ENSG00000042317.16	14	88384924	rs60503594	14	88408571	C	T	0.337536	-0.0204	0.0055	0.000208005	-0.787132	0.0743799	3.58899e-26	0.0259169	0.00740414	0.000464697	0.000464697	0.725489	20	ENSG00000042317	14	88384924	88470350	+
FRAT1	eQTL_BrainMeta	ENSG00000165879.9	10	97320593	rs11189122	10	97312838	G	A	0.399439	0.0196	0.0053	0.000217208	-0.349065	0.0324215	4.95658e-27	-0.05615	0.0160541	0.000469568	0.00241644	0.388289	20	ENSG00000165879	10	97319271	97321915	+
ZNF91	eQTL_BrainMeta	ENSG00000167232.14	19	23350231	rs412642	19	23300325	G	T	0.180743	-0.0302	0.0082	0.000230571	0.622927	0.055853	6.92628e-29	-0.0484808	0.0138628	0.000470197	0.00212413	0.00670124	20	ENSG00000167232	19	23304991	23395471	-
ACTR1A	eQTL_BrainMeta	ENSG00000138107.13	10	102482297	rs139901931	10	102510460	A	G	0.305575	0.0242	0.0058	3.0139e-05	-0.260029	0.0405623	1.4494e-10	-0.0930666	0.0266136	0.000470597	0.000470597	0.00126607	15	ENSG00000138107	10	102461881	102502712	-
CFHR1	eQTL_GTEx_Brain_Anterior_cingulate_cortex_BA24	ENSG00000244414.6	1	196819757	rs10465586	1	196718199	T	A	0.3994	-0.0222	0.0053	2.80583e-05	-0.617101	0.0973227	2.28616e-10	0.0359747	0.0102933	0.000474141	0.000474141	0.858507	14	ENSG00000244414	1	196819731	196832189	+
FRAT2	eQTL_BrainMeta	ENSG00000181274.7	10	97333613	rs12782676	10	97315429	T	C	0.282206	0.0205	0.0057	0.000322538	-0.486743	0.0329747	2.61015e-49	-0.0421167	0.0120531	0.00047536	0.00220534	0.0236893	20	ENSG00000181274	10	97332497	97334729	-
SPATA7	eQTL_GTEx_Brain_Cerebellar_Hemisphere	ENSG00000042317.16	14	88384924	rs60503594	14	88408571	C	T	0.337536	-0.0204	0.0055	0.000208005	-0.687999	0.0668724	7.96261e-25	0.0296512	0.00849785	0.000484359	0.000484359	0.769174	20	ENSG00000042317	14	88384924	88470350	+
FAM177A1	eQTL_GTEx_Brain_Cortex	ENSG00000151327.12	14	35044907	rs1741177	14	34914013	A	G	0.695386	-0.0232	0.0056	3.43006e-05	0.287163	0.0443871	9.83163e-11	-0.0807904	0.0231569	0.000485138	0.000485138	0.652949	20	ENSG00000151327	14	35044907	35113130	+
OXTR	eQTL_GTEx_Brain_Hippocampus	ENSG00000180914.10	3	8750408	rs34880121	3	8766747	C	T	0.606808	0.0228	0.0053	1.6935e-05	-0.49213	0.0826622	2.62458e-09	-0.0463292	0.0132868	0.000488732	0.000488732	0.0229881	15	ENSG00000180914	3	8750381	8769628	-
SPATA7	eQTL_GTEx_Brain_Frontal_Cortex_BA9	ENSG00000042317.16	14	88384924	rs60503594	14	88408571	C	T	0.337536	-0.0204	0.0055	0.000208005	-0.585333	0.0574935	2.41447e-24	0.034852	0.0100005	0.000492113	0.000492113	0.709793	20	ENSG00000042317	14	88384924	88470350	+
RUNDC3B	eQTL_BrainMeta	ENSG00000105784.15	7	87729922	rs6465119	7	87773220	A	G	0.472733	-0.0203	0.0052	9.4676e-05	-0.305507	0.0395366	1.09941e-14	0.0664469	0.0190697	0.000493212	0.00258818	0.0196437	20	ENSG00000105784	7	87627548	87832296	+
CCDC190	eQTL_GTEx_Brain_Anterior_cingulate_cortex_BA24	ENSG00000185860.13	1	162824458	rs12090563	1	162861601	A	G	0.170166	0.0275	0.0069	6.73361e-05	0.788547	0.109874	7.13519e-13	0.0348743	0.010009	0.000493439	0.000493439	0.15532	15	ENSG00000185860	1	162824458	162868761	-
ALKBH5	eQTL_GTEx_Brain_Putamen_basal_ganglia	ENSG00000091542.8	17	18183078	rs860568	17	18175761	T	C	0.4198	0.0231	0.0053	1.30963e-05	0.305622	0.0527422	6.84699e-09	0.0755836	0.0216996	0.000495498	0.000495498	0.266602	4	ENSG00000091542	17	18183078	18209954	+
FADS1	eQTL_BrainMeta	ENSG00000149485.19	11	61814472	rs174537	11	61785208	T	G	0.347848	0.0195	0.0055	0.000391937	-0.630053	0.0338807	3.44782e-77	-0.0309498	0.00888667	0.000496343	0.00192783	0.195403	20	ENSG00000149485	11	61799627	61829318	-
FRMD4A	eQTL_eQTLGen	ENSG00000151474	10	14052924	rs10906441	10	13651577	G	C	0.343027	0.0193	0.0054	0.000351469	0.134694	0.00891175	1.30552e-51	0.143288	0.0411965	0.000504887	0.00221182	0.606172	20	ENSG00000151474	10	13643706	14462142	-
KIF26A	eQTL_eQTLGen	ENSG00000066735	14	104159808	rs35956368	14	104145424	G	T	0.452779	-0.0182	0.0052	0.000465258	-0.325303	0.0115856	1.80764e-173	0.0559478	0.0161088	0.000514443	1.11306e-05	0.00375496	20	ENSG00000066735	14	104138587	104180894	+
ZNF502	eQTL_GTEx_Brain_Hippocampus	ENSG00000196653.11	3	44712643	rs10514710	3	44842479	A	G	0.202726	0.0275	0.0064	1.73223e-05	0.469496	0.0796871	3.82146e-09	0.0585734	0.0168718	0.000517214	0.000517214	0.0410926	20	ENSG00000196653	3	44712643	44723831	+	chr3:44221338:45221338	rs13086084	44338996
OLFML2A	eQTL_BrainMeta	ENSG00000185585.20	9	124796009	rs10819001	9	124873127	T	C	0.430775	-0.0194	0.0052	0.000190896	-0.293141	0.031059	3.79216e-21	0.0661797	0.0190745	0.000521339	0.000521339	0.435388	20	ENSG00000185585	9	124777133	124814885	+
ZSWIM7	eQTL_GTEx_Brain_Hypothalamus	ENSG00000214941.7	17	15976560	rs2159643	17	15978502	G	C	0.572351	-0.0199	0.0053	0.000173538	-0.442068	0.0489805	1.79062e-19	0.0450157	0.0129852	0.000526907	0.000526907	0.00733723	20	ENSG00000214941	17	15976560	15999717	-
TDGF1	eQTL_GTEx_Brain_Cortex	ENSG00000241186.9	3	46574534	rs6769392	3	46576229	A	G	0.232834	0.0217	0.006	0.000298421	0.899041	0.0742893	1.03208e-33	0.0241368	0.00696543	0.000529774	0.000529774	0.916255	20	ENSG00000241186	3	46574534	46582457	+
DHPS	eQTL_eQTLGen	ENSG00000095059	19	12678798	rs1054487	19	12661351	A	G	0.39015	0.0193	0.0053	0.000271044	-0.0925513	0.00821349	1.8838e-29	-0.208533	0.0601816	0.00053011	0.00253636	0.00170055	20	ENSG00000095059	19	12675717	12681880	-
ACAP2	eQTL_GTEx_Brain_Putamen_basal_ganglia	ENSG00000114331.13	3	195274736	rs7651757	3	195356576	A	G	0.568202	-0.0205	0.0053	0.000109766	-0.43816	0.0563184	7.2496e-15	0.0467866	0.0135084	0.00053319	0.00053319	0.0394152	20	ENSG00000114331	3	195274745	195443044	-
LNPEP	eQTL_BrainMeta	ENSG00000113441.16	5	96986454	rs27295	5	97022983	C	T	0.443793	-0.0198	0.0053	0.000187083	-0.281788	0.0305418	2.80189e-20	0.0702657	0.0202919	0.000534684	0.0023953	0.270216	20	ENSG00000113441	5	96935394	97037513	+
SPATA7	eQTL_GTEx_Brain_Amygdala	ENSG00000042317.16	14	88384924	rs28711639	14	88482277	C	G	0.335485	-0.0212	0.0055	0.000115945	-0.661005	0.0839932	3.55364e-15	0.0320724	0.00926511	0.000536919	0.000536919	0.970061	20	ENSG00000042317	14	88384924	88470350	+
TMEM258	eQTL_BrainMeta	ENSG00000134825.16	11	61780652	rs174538	11	61792609	A	G	0.31895	0.0201	0.0056	0.000331585	0.385496	0.0296202	1.01036e-38	0.0521407	0.0150691	0.000539955	4.73393e-05	0.295695	20	ENSG00000134825	11	61768501	61792802	-
MAP6D1	eQTL_GTEx_Brain_Cerebellum	ENSG00000180834.7	3	183815876	rs263028	3	183807731	A	G	0.456212	0.0199	0.0052	0.000129755	-0.30636	0.0378853	6.13924e-16	-0.0649563	0.0187783	0.000541943	0.000541943	0.019794	20	ENSG00000180834	3	183815922	183825594	-
PLD3	eQTL_eQTLGen	ENSG00000105223	19	40364448	rs8110888	19	40349348	C	T	0.319136	0.0196	0.0056	0.000465258	-0.19003	0.00844998	5.34281e-112	-0.103142	0.0298238	0.000543461	0.0955003	0.017408	20	ENSG00000105223	19	40348456	40380439	+
SNTG2	eQTL_GTEx_Brain_Cerebellar_Hemisphere	ENSG00000172554.11	2	950868	rs11685336	2	867226	A	G	0.170305	-0.0259	0.0068	0.00013963	0.959937	0.116361	1.58875e-16	-0.0269809	0.00780236	0.000544101	0.000544101	0.0462052	20	ENSG00000172554	2	950849	1367613	+
CYP2D6	eQTL_GTEx_Brain_Hypothalamus	ENSG00000100197.20	22	42126499	rs5758589	22	42122378	G	A	0.536985	0.0189	0.0052	0.000278396	0.676342	0.0602336	2.94923e-29	0.0279444	0.00808117	0.00054426	0.00054426	0.347429	20	ENSG00000100197	22	42126499	42130865	-
SPATA7	eQTL_GTEx_Brain_Substantia_nigra	ENSG00000042317.16	14	88384924	rs60503594	14	88408571	C	T	0.337536	-0.0204	0.0055	0.000208005	-0.684602	0.0717681	1.44106e-21	0.0297983	0.00861982	0.000546311	0.000546311	0.643965	20	ENSG00000042317	14	88384924	88470350	+
LNPEP	eQTL_eQTLGen	ENSG00000113441	5	96986454	rs2617439	5	96939450	A	G	0.427742	-0.0184	0.0053	0.000517178	0.312487	0.00868432	1.54888e-283	-0.0588824	0.0170395	0.000548965	0.0263742	0.188583	20	ENSG00000113441	5	96935394	97037513	+
MAX	eQTL_eQTLGen	ENSG00000125952	14	65054434	rs998247	14	65079581	T	C	0.422069	0.0185	0.0053	0.000481998	-0.197013	0.00805582	4.34483e-132	-0.0939024	0.0271744	0.000549179	0.0390187	0.730805	20	ENSG00000125952	14	65006174	65102695	-
TTC19	eQTL_GTEx_Brain_Putamen_basal_ganglia	ENSG00000011295.15	17	15999380	rs2301652	17	16025270	G	T	0.53995	-0.0216	0.0052	3.26933e-05	0.29466	0.0474487	5.29588e-10	-0.0733048	0.0212314	0.000555078	0.000555078	0.0962647	14	ENSG00000011295	17	15999784	16045015	+
ATXN7L2	eQTL_eQTLGen	ENSG00000162650	1	109488106	rs7536292	1	109352071	C	T	0.1818	-0.0246	0.0067	0.000240997	0.151891	0.0152559	2.36952e-23	-0.161958	0.0470145	0.000571357	0.000601531	0.124957	20	ENSG00000162650	1	109483479	109492804	+
SHB	eQTL_BrainMeta	ENSG00000107338.10	9	37992563	rs4242643	9	37994023	G	C	0.41993	-0.0186	0.0053	0.000449062	-0.516789	0.0287718	3.8923e-72	0.0359915	0.0104496	0.000572527	0.00166698	0.531475	20	ENSG00000107338	9	37915898	38069227	-
GRIK4	eQTL_BrainMeta	ENSG00000149403.13	11	120750326	rs4561221	11	120573470	T	C	0.455395	0.0214	0.0052	3.86534e-05	0.190272	0.0303945	3.84775e-10	0.112471	0.032706	0.000584208	0.000584208	0.129394	14	ENSG00000149403	11	120511746	120988906	+
YWHAZ	eQTL_GTEx_Brain_Cerebellum	ENSG00000164924.17	8	100916525	rs4734500	8	100957891	T	C	0.60969	-0.0192	0.0053	0.00029161	-0.369158	0.0339118	1.34666e-27	0.0520103	0.0151311	0.000587535	0.000587535	0.108465	20	ENSG00000164924	8	100916523	100953388	-
NDUFAF2	eQTL_BrainMeta	ENSG00000164182.12	5	61049854	rs256376	5	61186277	A	G	0.344003	0.0196	0.0054	0.000283828	0.346091	0.0324479	1.46701e-26	0.0566325	0.0164815	0.000590102	0.000253901	0.63197	20	ENSG00000164182	5	60945177	61154531	+
SLC10A4	eQTL_BrainMeta	ENSG00000145248.7	4	48486435	rs6447646	4	48578450	C	G	0.0316563	-0.0564	0.0147	0.000124681	0.696324	0.090325	1.2672e-14	-0.0809968	0.0235809	0.000592886	0.000592886	0.834729	18	ENSG00000145248	4	48483343	48489526	+
TMEM8B	eQTL_GTEx_Brain_Substantia_nigra	ENSG00000137103.16	9	35816144	rs10758326	9	35831039	G	A	0.606208	-0.0217	0.0053	4.23373e-05	-0.432749	0.0685801	2.78815e-10	0.0501445	0.0145995	0.00059327	0.00059327	0.753158	16	ENSG00000137103	9	35814451	35865518	+
TDGF1	eQTL_GTEx_Brain_Nucleus_accumbens_basal_ganglia	ENSG00000241186.9	3	46574534	rs6769392	3	46576229	A	G	0.232834	0.0217	0.006	0.000298421	0.821903	0.0757766	2.07452e-27	0.0264021	0.00769527	0.000601456	0.000601456	0.780453	20	ENSG00000241186	3	46574534	46582457	+
SPAG8	eQTL_eQTLGen	ENSG00000137098	9	35810158	rs3763631	9	35808337	G	C	0.311857	0.0195	0.0056	0.000497418	0.167282	0.00863658	1.40971e-83	0.11657	0.0340131	0.000609842	0.0260765	0.17767	20	ENSG00000137098	9	35808045	35812272	-
TMEM8B	eQTL_GTEx_Brain_Cerebellar_Hemisphere	ENSG00000137103.16	9	35816144	rs7022281	9	35851051	T	C	0.608353	-0.0221	0.0053	3.04852e-05	-0.314588	0.0523043	1.80356e-09	0.0702506	0.0205002	0.000610695	0.000610695	0.0992774	19	ENSG00000137103	9	35814451	35865518	+
NAIP	eQTL_eQTLGen	ENSG00000249437	5	70996752	rs76051795	5	71660230	G	A	0.0779426	0.0343	0.0091	0.000163751	-0.248756	0.0302955	2.1935e-16	-0.137886	0.0402523	0.000613557	0.00139901	0.279787	17	ENSG00000249437	5	70968166	71025339	-
ACAP2	eQTL_GTEx_Brain_Frontal_Cortex_BA9	ENSG00000114331.13	3	195274736	rs7634345	3	195352674	T	C	0.571537	-0.0202	0.0053	0.000138226	-0.387286	0.0497675	7.14417e-15	0.0521578	0.0152382	0.000619697	0.000619697	0.0451487	20	ENSG00000114331	3	195274745	195443044	-
SMIM15	eQTL_eQTLGen	ENSG00000188725	5	61160086	rs7706753	5	61121569	A	G	0.432519	0.0226	0.0052	1.38545e-05	-0.0494859	0.00892699	2.96651e-08	-0.456696	0.133526	0.000625592	0.000625592	0.165072	20	ENSG00000188725	5	61157704	61162468	-
ALKBH5	eQTL_GTEx_Brain_Frontal_Cortex_BA9	ENSG00000091542.8	17	18183078	rs860568	17	18175761	T	C	0.4198	0.0231	0.0053	1.30963e-05	0.303987	0.0551858	3.62062e-08	0.0759901	0.0222326	0.000630914	0.000630914	0.734039	8	ENSG00000091542	17	18183078	18209954	+
SNTG2	eQTL_eQTLGen	ENSG00000172554	2	1159231	rs13414028	2	966078	T	C	0.399496	0.0189	0.0053	0.000362419	-0.106876	0.00892105	4.51228e-33	-0.17684	0.0517405	0.000631209	0.00275263	0.196701	20	ENSG00000172554	2	950849	1367613	+
TDGF1	eQTL_GTEx_Brain_Caudate_basal_ganglia	ENSG00000241186.9	3	46574534	rs3806702	3	46576012	C	T	0.232938	0.0217	0.006	0.000298421	0.817299	0.0788425	3.53189e-25	0.0265509	0.00777523	0.000638284	0.000638284	0.778161	20	ENSG00000241186	3	46574534	46582457	+
PRKD2	eQTL_eQTLGen	ENSG00000105287	19	46695701	rs60652743	19	46702450	G	A	0.165683	0.0243	0.0071	0.000620401	0.438172	0.010499	0	0.0554577	0.0162581	0.000647051	0.00673127	0.520732	20	ENSG00000105287	19	46674275	46717127	-
C4orf36	eQTL_eQTLGen	ENSG00000163633	4	86884314	rs10026594	4	86931371	G	A	0.253125	-0.0226	0.0059	0.000127879	-0.0748769	0.00999798	6.92951e-14	0.301829	0.0885045	0.000648867	0.000648867	0.00245399	20	ENSG00000163633	4	86876205	86892422	-
TDGF1	eQTL_GTEx_Brain_Hippocampus	ENSG00000241186.9	3	46574534	rs6769392	3	46576229	A	G	0.232834	0.0217	0.006	0.000298421	0.886066	0.0877203	5.46598e-24	0.0244903	0.00719247	0.000661669	0.000661669	0.682366	20	ENSG00000241186	3	46574534	46582457	+
FBL	eQTL_eQTLGen	ENSG00000105202	19	39840418	rs11881344	19	39846440	T	C	0.344327	-0.0194	0.0055	0.000419864	-0.162463	0.0124619	7.55632e-39	0.119412	0.0350711	0.000662006	0.00285469	0.853831	20	ENSG00000105202	19	39834458	39846379	-
XXYLT1	eQTL_eQTLGen	ENSG00000173950	3	195169722	rs62287061	3	195271511	G	A	0.232881	0.0211	0.0061	0.000542152	-0.19502	0.0103803	9.5398e-79	-0.108194	0.0318046	0.000669337	0.0688215	0.102922	20	ENSG00000173950	3	195068284	195271159	-
PDCD11	eQTL_GTEx_Brain_Cerebellum	ENSG00000148843.13	10	103396648	rs6584542	10	103235738	G	A	0.689781	-0.0229	0.0056	4.32704e-05	0.388458	0.0636477	1.03934e-09	-0.058951	0.0173527	0.000680723	0.000680723	4.37167e-05	20	ENSG00000148843	10	103396626	103446294	+
TDGF1	eQTL_GTEx_Brain_Hypothalamus	ENSG00000241186.9	3	46574534	rs6769392	3	46576229	A	G	0.232834	0.0217	0.006	0.000298421	0.759345	0.0771059	6.98654e-23	0.0285773	0.00841754	0.000686369	0.000686369	0.390165	20	ENSG00000241186	3	46574534	46582457	+
POGZ	eQTL_eQTLGen	ENSG00000143442	1	151431109	rs1887545	1	151412235	A	G	0.170585	-0.0236	0.0069	0.000625544	0.287393	0.0102856	8.41009e-172	-0.0821175	0.0241881	0.000686413	0.00478594	0.5626	20	ENSG00000143442	1	151402724	151459494	-
MDH1	eQTL_eQTLGen	ENSG00000014641	2	63597903	rs262489	2	63609133	G	A	0.293814	-0.02	0.0057	0.000450181	0.175877	0.0131177	5.45769e-41	-0.113716	0.0335004	0.000687644	0.00228011	0.217181	20	ENSG00000014641	2	63588609	63607197	+
KIF17	eQTL_BrainMeta	ENSG00000117245.13	1	20691015	rs554111	1	20715807	C	G	0.291829	-0.0195	0.0057	0.000623793	-0.812138	0.0302314	5.77301e-159	0.0240107	0.00707519	0.000689689	0.00359608	0.0932399	20	ENSG00000117245	1	20664014	20718017	-
ACAP2	eQTL_GTEx_Brain_Anterior_cingulate_cortex_BA24	ENSG00000114331.13	3	195274736	rs7651757	3	195356576	A	G	0.568202	-0.0205	0.0053	0.000109766	-0.395829	0.0560077	1.57864e-12	0.05179	0.0152637	0.000691289	0.000691289	0.0213689	18	ENSG00000114331	3	195274745	195443044	-
ARPC5L	eQTL_GTEx_Brain_Cerebellum	ENSG00000136950.13	9	124862130	rs10986471	9	124873434	G	A	0.573061	0.0188	0.0052	0.000299902	-0.484667	0.049354	9.21505e-23	-0.0387895	0.011433	0.000691919	0.000691919	0.506781	20	ENSG00000136950	9	124862130	124877733	+
CYP2D6	eQTL_GTEx_Brain_Nucleus_accumbens_basal_ganglia	ENSG00000100197.20	22	42126499	rs2743451	22	42138673	T	C	0.528456	0.0182	0.0052	0.000465258	0.720643	0.0523981	4.87021e-43	0.0252552	0.00744577	0.000694126	0.000694126	0.224861	20	ENSG00000100197	22	42126499	42130865	-
TDGF1	eQTL_GTEx_Brain_Cerebellum	ENSG00000241186.9	3	46574534	rs6769392	3	46576229	A	G	0.232834	0.0217	0.006	0.000298421	0.749204	0.076931	2.06277e-22	0.0289641	0.00854292	0.000697864	0.000697864	0.85911	16	ENSG00000241186	3	46574534	46582457	+
KLC1	eQTL_GTEx_Brain_Cerebellar_Hemisphere	ENSG00000126214.21	14	103561896	rs8702	14	103686015	G	C	0.70098	0.0237	0.0057	3.21194e-05	0.175364	0.0299667	4.85831e-09	0.135147	0.0398729	0.000700319	0.000700319	0.00783207	20	ENSG00000126214	14	103561896	103714249	+	chr14:103034181:104128983	rs10129426	103552118
TDGF1	eQTL_GTEx_Brain_Frontal_Cortex_BA9	ENSG00000241186.9	3	46574534	rs6769392	3	46576229	A	G	0.232834	0.0217	0.006	0.000298421	0.806044	0.0835201	4.87287e-22	0.0269216	0.00794929	0.000707466	0.000707466	0.708923	19	ENSG00000241186	3	46574534	46582457	+
RAC1	eQTL_GTEx_Brain_Caudate_basal_ganglia	ENSG00000136238.17	7	6374523	rs836550	7	6400806	G	A	0.402203	0.0221	0.0053	3.04852e-05	0.231072	0.0398726	6.82184e-09	0.0956412	0.0282568	0.000712529	0.000712529	0.0132563	20	ENSG00000136238	7	6374527	6403967	+
PGM2L1	eQTL_BrainMeta	ENSG00000165434.8	11	74364375	rs117796442	11	74343453	C	G	0.0424319	-0.0424	0.0122	0.000510073	-1.07915	0.0752511	1.21919e-46	0.0392902	0.0116325	0.000731115	0.0300618	0.0425504	20	ENSG00000165434	11	74330316	74398433	-
NOS1	eQTL_BrainMeta	ENSG00000089250.19	12	117330156	rs3844050	12	117441541	G	A	0.444038	-0.0178	0.0052	0.000619166	-0.574899	0.0280281	1.69854e-93	0.030962	0.00917016	0.000734458	4.74386e-05	0.0679697	20	ENSG00000089250	12	117208142	117452170	-
IL1R2	eQTL_eQTLGen	ENSG00000115590	2	102010252	rs35252180	2	101997433	A	G	0.254585	0.02	0.0059	0.000699359	0.306007	0.0085661	1.73614e-279	0.065358	0.0193672	0.00073904	0.00200086	0.40437	20	ENSG00000115590	2	101991960	102028544	+
PIP5KL1	eQTL_eQTLGen	ENSG00000167103	9	127925833	rs11789803	9	127943849	A	G	0.126563	-0.0267	0.0077	0.00052526	0.168215	0.0115723	7.16575e-48	-0.158725	0.0470591	0.000743829	0.000743829	0.32052	20	ENSG00000167103	9	127920881	127930785	-
BAG2	eQTL_eQTLGen	ENSG00000112208	6	57181080	rs79625420	6	57132691	A	G	0.142879	-0.0263	0.0074	0.000379341	0.204659	0.0191281	1.0244e-26	-0.128506	0.0381003	0.000743962	0.000216113	0.0363542	20	ENSG00000112208	6	57172326	57189833	+
CYP2D6	eQTL_GTEx_Brain_Cortex	ENSG00000100197.20	22	42126499	rs2743451	22	42138673	T	C	0.528456	0.0182	0.0052	0.000465258	0.812233	0.065652	3.71466e-35	0.0224074	0.00665336	0.000757638	0.00493394	0.145945	20	ENSG00000100197	22	42126499	42130865	-
TSPAN2	eQTL_GTEx_Brain_Cerebellum	ENSG00000134198.9	1	115048011	rs10858064	1	115083075	G	T	0.69332	-0.0203	0.0057	0.000368878	-0.954149	0.0926079	6.822e-25	0.0212755	0.00632073	0.000762703	0.00230211	0.000604314	20	ENSG00000134198	1	115048011	115089503	-
CRAT	eQTL_eQTLGen	ENSG00000095321	9	129102992	rs3118625	9	129110977	C	A	0.303143	0.0192	0.0057	0.000756	-0.60228	0.00861028	0	-0.0318789	0.009475	0.000766763	2.51815e-05	0.0593404	20	ENSG00000095321	9	129094142	129111189	-
ACAP2	eQTL_GTEx_Brain_Caudate_basal_ganglia	ENSG00000114331.13	3	195274736	rs13062518	3	195317558	T	C	0.568401	-0.0198	0.0053	0.000187083	-0.403647	0.052147	9.89814e-15	0.0490528	0.0145796	0.000766852	0.000766852	0.0414491	20	ENSG00000114331	3	195274745	195443044	-
CLCC1	eQTL_eQTLGen	ENSG00000121940	1	108945432	rs11102668	1	108935143	T	C	0.0423763	-0.0451	0.0125	0.000308566	0.187097	0.0202153	2.1383e-20	-0.241051	0.0717074	0.00077493	0.00381034	0.282642	20	ENSG00000121940	1	108881885	108963527	-
HECTD4	eQTL_BrainMeta	ENSG00000173064.13	12	112271314	rs4767364	12	112083644	A	G	0.282	-0.021	0.0058	0.000293819	-0.351686	0.0389239	1.63656e-19	0.0597124	0.0177669	0.000776948	0.000776948	0.315472	14	ENSG00000173064	12	112160188	112382439	-
ADORA2B	eQTL_GTEx_Brain_Cerebellar_Hemisphere	ENSG00000170425.3	17	15944917	rs1045599	17	15976596	T	C	0.569609	-0.0197	0.0053	0.000201617	-0.444546	0.0565557	3.83137e-15	0.0443149	0.0131881	0.000778796	0.000778796	0.00843293	20	ENSG00000170425	17	15945130	15975746	+
WFIKKN1	eQTL_GTEx_Brain_Substantia_nigra	ENSG00000127578.6	16	630932	rs4984672	16	596421	G	A	0.216695	-0.0235	0.0063	0.000191359	0.830647	0.107441	1.0656e-14	-0.0282912	0.00842109	0.000780658	0.000780658	0.277302	20	ENSG00000127578	16	629239	634117	+
TDGF1	eQTL_GTEx_Brain_Spinal_cord_cervical_c-1	ENSG00000241186.9	3	46574534	rs3806702	3	46576012	C	T	0.232938	0.0217	0.006	0.000298421	0.825181	0.091027	1.24337e-19	0.0262973	0.00782844	0.000781702	0.000781702	0.787515	16	ENSG00000241186	3	46574534	46582457	+
NT5C2	eQTL_BrainMeta	ENSG00000076685.19	10	103182395	rs11191596	10	103184244	T	C	0.142	0.0266	0.0074	0.000324897	-0.466881	0.0494847	3.91528e-21	-0.0569739	0.0169612	0.000782077	1.20862e-06	7.21806e-09	20	ENSG00000076685	10	103087185	103277605	-
POGZ	eQTL_BrainMeta	ENSG00000143442.22	1	151431109	rs3976737	1	151396999	G	A	0.172617	-0.024	0.0068	0.000416485	0.445507	0.0407738	8.63076e-28	-0.0538713	0.0160401	0.000783554	0.000783554	0.956089	20	ENSG00000143442	1	151402724	151459494	-
TDGF1	eQTL_GTEx_Brain_Putamen_basal_ganglia	ENSG00000241186.9	3	46574534	rs6769392	3	46576229	A	G	0.232834	0.0217	0.006	0.000298421	0.737219	0.0815666	1.59205e-19	0.0294349	0.0087661	0.000785611	0.000785611	0.918424	13	ENSG00000241186	3	46574534	46582457	+
TDGF1	eQTL_GTEx_Brain_Anterior_cingulate_cortex_BA24	ENSG00000241186.9	3	46574534	rs6769392	3	46576229	A	G	0.232834	0.0217	0.006	0.000298421	0.966404	0.107162	1.91344e-19	0.0224544	0.00668926	0.000788557	0.000788557	0.944312	16	ENSG00000241186	3	46574534	46582457	+
MAEL	eQTL_BrainMeta	ENSG00000143194.13	1	166998898	rs7551881	1	166986075	T	G	0.349697	0.0182	0.0054	0.000750672	-0.963821	0.027421	1.20116e-270	-0.0188832	0.0056284	0.000793702	0.0189576	0.756426	20	ENSG00000143194	1	166975582	167022214	+
TMEM225B	eQTL_BrainMeta	ENSG00000244219.7	7	99604656	rs10273424	7	99598450	A	T	0.089984	-0.0335	0.0094	0.000365483	-0.646185	0.0652968	4.32739e-23	0.0518428	0.0154615	0.00079932	0.00079932	0.191971	20	ENSG00000244219	7	99598267	99611045	+
GPR27	eQTL_GTEx_Brain_Nucleus_accumbens_basal_ganglia	ENSG00000170837.2	3	71754050	rs116310555	3	71765280	C	T	0.109957	0.0329	0.0081	4.87107e-05	0.475877	0.0802143	2.98223e-09	0.0691355	0.0206283	0.000803781	0.000803781	0.513235	14	ENSG00000170837	3	71753855	71756496	+
GATB	eQTL_GTEx_Brain_Cerebellum	ENSG00000059691.11	4	151670504	rs9996320	4	151689435	G	T	0.366482	-0.0193	0.0054	0.000351469	-0.596964	0.0619162	5.34111e-22	0.0323303	0.00964729	0.000804545	0.000804545	0.986071	20	ENSG00000059691	4	151670504	151761007	-
FAM171A1	eQTL_BrainMeta	ENSG00000148468.17	10	15291466	rs7899526	10	15370129	C	T	0.443929	0.0179	0.0052	0.000576774	0.450796	0.0311112	1.40555e-47	0.0397076	0.0118562	0.000810757	0.0250172	0.871497	20	ENSG00000148468	10	15211643	15371289	-
NAGA	eQTL_GTEx_Brain_Cortex	ENSG00000198951.11	22	42058457	rs5758589	22	42122378	G	A	0.536985	0.0189	0.0052	0.000278396	-0.392477	0.0458599	1.14677e-17	-0.0481557	0.0143945	0.000821594	0.000821594	0.0788809	20	ENSG00000198951	22	42058334	42070842	-
YWHAZ	eQTL_GTEx_Brain_Cerebellar_Hemisphere	ENSG00000164924.17	8	100916525	rs4734500	8	100957891	T	C	0.60969	-0.0192	0.0053	0.00029161	-0.325303	0.0376528	5.64418e-18	0.0590219	0.0176668	0.000835273	0.000835273	0.321962	19	ENSG00000164924	8	100916523	100953388	-
LIMD1	eQTL_GTEx_Brain_Spinal_cord_cervical_c-1	ENSG00000144791.9	3	45555394	rs77415540	3	45551164	T	C	0.0451448	0.0502	0.0125	5.91943e-05	1.10173	0.183094	1.77375e-09	0.0455647	0.0136406	0.000836683	0.000836683	0.167033	6	ENSG00000144791	3	45555394	45686341	+
KANSL1	eQTL_eQTLGen	ENSG00000120071	17	46127652	rs12951057	17	46717192	G	C	0.160786	0.0251	0.0073	0.000585257	-0.44087	0.0318755	1.65703e-43	-0.0569329	0.0170622	0.000847509	0.00231093	0.036022	20	ENSG00000120071	17	46029916	46225389	-
CRAT	eQTL_BrainMeta	ENSG00000095321.18	9	129102665	rs10819468	9	129119538	T	C	0.30949	0.0192	0.0056	0.000606767	-0.489897	0.0343691	4.23356e-46	-0.0391919	0.011757	0.000857623	0.000857623	0.200674	20	ENSG00000095321	9	129094142	129111189	-
FADS1	eQTL_GTEx_Brain_Cerebellar_Hemisphere	ENSG00000149485.18	11	61799625	rs174562	11	61817672	G	A	0.347314	0.0195	0.0055	0.000391937	-0.737664	0.0755534	1.61508e-22	-0.0264348	0.00793235	0.000860595	0.000860595	0.442648	20	ENSG00000149485	11	61799627	61829318	-
PGAM1	eQTL_eQTLGen	ENSG00000171314	10	97429818	rs60890987	10	97430733	T	C	0.0672	0.0342	0.0102	0.000799577	-0.99563	0.0339455	4.26836e-189	-0.0343501	0.0103115	0.000864585	0.0321289	0.279676	20	ENSG00000171314	10	97426191	97433444	+
PTK2	eQTL_eQTLGen	ENSG00000169398	8	140830058	rs7824374	8	141006810	G	A	0.443564	-0.0179	0.0053	0.000731856	-0.160478	0.00795667	1.83307e-90	0.111542	0.0334862	0.000865408	0.0142617	0.0274336	20	ENSG00000169398	8	140657900	141002216	-
SMARCD1	eQTL_eQTLGen	ENSG00000066117	12	50092954	rs10875995	12	50068355	C	T	0.34879	0.0188	0.0055	0.00063041	0.125481	0.00846678	1.0814e-49	0.149823	0.044982	0.000866154	0.00201491	0.707333	20	ENSG00000066117	12	50085200	50100707	+
COQ5	eQTL_BrainMeta	ENSG00000110871.15	12	120518857	rs585510	12	120562330	G	A	0.332166	0.0202	0.006	0.000760826	0.81645	0.0359958	6.77115e-114	0.0247412	0.0074294	0.000867892	0.00680535	0.411171	20	ENSG00000110871	12	120503279	120534434	-
NOTUM	eQTL_BrainMeta	ENSG00000185269.12	17	81957174	rs35406919	17	81950690	G	A	0.459178	0.0181	0.0052	0.000499976	0.372498	0.032625	3.41672e-30	0.0485908	0.0145941	0.000870068	0.000870068	0.139513	20	ENSG00000185269	17	81952507	81961840	-
NPIPB6	eQTL_eQTLGen	ENSG00000198156	16	28353032	rs7498491	16	28832747	T	A	0.3594	0.0193	0.0054	0.000351469	-0.202236	0.0223288	1.3384e-19	-0.0954331	0.0287052	0.000885499	0.000101002	0.000145312	20	ENSG00000198156	16	28342517	28363508	-	chr16:28032060:29484436	rs4788062	28629858
PGAM1	eQTL_BrainMeta	ENSG00000171314.9	10	97429817	rs77309868	10	97435443	T	C	0.0671567	0.0343	0.0102	0.000771716	-1.20748	0.0584771	1.00113e-94	-0.0284062	0.00855862	0.000903339	0.000819035	0.295377	20	ENSG00000171314	10	97426191	97433444	+
MAP4K4	eQTL_GTEx_Brain_Spinal_cord_cervical_c-1	ENSG00000071054.16	2	101696850	rs6724370	2	101736090	C	G	0.689219	0.0224	0.0056	6.33425e-05	0.302274	0.0509666	3.01421e-09	0.074105	0.022346	0.000912337	0.000912337	0.0547385	20	ENSG00000071054	2	101696850	101894690	+
NTAN1	eQTL_BrainMeta	ENSG00000157045.9	16	15046967	rs7404524	16	15035301	A	G	0.294654	-0.032	0.0089	0.000323762	0.262845	0.0307351	1.21027e-17	-0.121745	0.0367311	0.000918133	0.00343364	0.182754	20	ENSG00000157045	16	15037854	15056079	-
TSPAN2	eQTL_GTEx_Brain_Cerebellar_Hemisphere	ENSG00000134198.9	1	115048011	rs6688453	1	115084477	G	C	0.693088	-0.0199	0.0057	0.000480806	-1.11248	0.10638	1.35218e-25	0.017888	0.00540167	0.000927772	0.00272685	0.00693121	20	ENSG00000134198	1	115048011	115089503	-
TOM1L2	eQTL_GTEx_Brain_Cerebellar_Hemisphere	ENSG00000175662.17	17	17843511	rs12453825	17	17916321	T	C	0.31867	-0.0223	0.0055	5.02319e-05	-0.227066	0.0395682	9.54663e-09	0.0982093	0.0296579	0.000928281	0.000928281	0.0650301	20	ENSG00000175662	17	17843511	17972422	-	chr17:17339590:18552030	rs4925119	17839590
TDGF1	eQTL_GTEx_Brain_Cerebellar_Hemisphere	ENSG00000241186.9	3	46574534	rs6769392	3	46576229	A	G	0.232834	0.0217	0.006	0.000298421	0.716202	0.0869948	1.83034e-16	0.0302987	0.00915027	0.000928844	0.000928844	0.616051	14	ENSG00000241186	3	46574534	46582457	+
ZSWIM7	eQTL_GTEx_Brain_Putamen_basal_ganglia	ENSG00000214941.7	17	15976560	rs1045599	17	15976596	T	C	0.569609	-0.0197	0.0053	0.000201617	-0.405858	0.0558396	3.64081e-13	0.0485391	0.0146673	0.000935145	0.000935145	0.0292549	20	ENSG00000214941	17	15976560	15999717	-
CYP2D6	eQTL_GTEx_Brain_Amygdala	ENSG00000100197.20	22	42126499	rs5758589	22	42122378	G	A	0.536985	0.0189	0.0052	0.000278396	0.639888	0.0806203	2.07039e-15	0.0295364	0.00893796	0.000951101	0.000951101	0.162703	20	ENSG00000100197	22	42126499	42130865	-
SLC49A3	eQTL_BrainMeta	ENSG00000169026.13	4	685550	rs75012393	4	690607	G	C	0.132885	0.0257	0.0076	0.000720705	0.760389	0.0490401	3.18716e-54	0.0337985	0.0102298	0.000953433	0.00427339	0.494785	20	ENSG00000169026	4	681829	689271	-
CCDC190	eQTL_GTEx_Brain_Amygdala	ENSG00000185860.13	1	162824458	rs12090563	1	162861601	A	G	0.170166	0.0275	0.0069	6.73361e-05	0.618884	0.105199	4.02974e-09	0.0444348	0.0134667	0.000968209	0.000968209	0.295077	7	ENSG00000185860	1	162824458	162868761	-
MYO15A	eQTL_BrainMeta	ENSG00000091536.19	17	18144254	rs3794782	17	18224600	C	G	0.390011	-0.0177	0.0053	0.000838923	-0.629672	0.029885	1.50447e-98	0.0281099	0.00852216	0.000972215	0.00106573	0.000904765	20	ENSG00000091536	17	18108756	18179802	+
MICAL1	eQTL_BrainMeta	ENSG00000135596.18	6	109455015	rs3778477	6	109454855	G	C	0.33425	0.0185	0.0055	0.000769228	-0.590095	0.035149	2.96921e-63	-0.0313509	0.00950577	0.000973445	0.00931701	0.745194	20	ENSG00000135596	6	109444062	109465968	-
RPN1	eQTL_BrainMeta	ENSG00000163902.12	3	128650522	rs61112519	3	128619333	A	T	0.365823	0.0184	0.0054	0.000655832	-0.438661	0.0334254	2.41223e-39	-0.0419458	0.0127183	0.000973572	0.000973572	0.136681	20	ENSG00000163902	3	128619969	128681075	-
RHBDL1	eQTL_eQTLGen	ENSG00000103269	16	676970	rs1018804	16	687793	A	G	0.2513	-0.0222	0.006	0.0002156	0.0736089	0.0101451	3.9989e-13	-0.301594	0.0914987	0.000980174	0.000980174	0.0439434	20	ENSG00000103269	16	675671	678268	+
ALOX5	eQTL_GTEx_Brain_Cortex	ENSG00000012779.10	10	45374176	rs148767623	10	45346826	G	A	0.111011	-0.0398	0.011	0.00029668	0.768772	0.0964885	1.61922e-15	-0.0517709	0.0157148	0.000986313	0.000986313	0.00526045	20	ENSG00000012779	10	45374176	45446119	+
PSMB4	eQTL_eQTLGen	ENSG00000159377	1	151400755	rs12047617	1	151420121	G	A	0.172203	-0.0237	0.0068	0.000491596	-0.103322	0.0103635	2.06641e-23	0.22938	0.0697193	0.0010017	0.0010017	0.242087	20	ENSG00000159377	1	151399560	151401937	+
ARMC1	eQTL_GTEx_Brain_Cerebellar_Hemisphere	ENSG00000104442.9	8	65602456	rs12543053	8	65637550	C	T	0.603202	0.0194	0.0053	0.000251844	-0.340499	0.0454231	6.57089e-14	-0.0569752	0.017322	0.00100476	0.00100476	0.128321	20	ENSG00000104442	8	65602458	65634217	-
PPP2R3A	eQTL_eQTLGen	ENSG00000073711	3	136056811	rs12695644	3	136126096	T	C	0.264141	-0.02	0.0059	0.000699359	0.122249	0.00914339	9.02994e-41	-0.163601	0.0497892	0.00101669	0.00129394	0.046543	20	ENSG00000073711	3	135965728	136147894	+
NAGA	eQTL_GTEx_Brain_Cerebellum	ENSG00000198951.11	22	42058457	rs133358	22	42046535	T	A	0.479014	-0.0177	0.0052	0.000664442	0.783552	0.0622401	2.42166e-36	-0.0225894	0.00687474	0.00101672	0.00547019	0.101163	20	ENSG00000198951	22	42058334	42070842	-
ATXN7L2	eQTL_BrainMeta	ENSG00000162650.16	1	109488142	rs35375862	1	109372741	C	T	0.181153	-0.0249	0.0067	0.000202067	0.263193	0.0374283	2.03706e-12	-0.0946074	0.0287932	0.0010171	0.0010171	0.758395	20	ENSG00000162650	1	109483479	109492804	+
MPND	eQTL_eQTLGen	ENSG00000008382	19	4351806	rs62129342	19	4352034	G	A	0.481364	-0.0173	0.0052	0.000878106	-0.269111	0.0131878	1.47903e-92	0.0642857	0.019578	0.00102501	0.0262647	0.197071	20	ENSG00000008382	19	4343527	4360086	+
EIF3C	eQTL_GTEx_Brain_Nucleus_accumbens_basal_ganglia	ENSG00000184110.14	16	28688558	rs9937676	16	28958159	G	A	0.375564	0.0217	0.0054	5.85652e-05	-0.407476	0.0717577	1.35884e-08	-0.0532547	0.016235	0.00103722	0.00103722	0.015545	20	ENSG00000184110	16	28688558	28735727	+	chr16:28032060:29484436	rs4788062	28629858
HPCA	eQTL_BrainMeta	ENSG00000121905.10	1	32892217	rs531977	1	32911081	A	T	0.20065	-0.0216	0.0063	0.000606767	-0.434672	0.0387547	3.40393e-29	0.0496926	0.0151557	0.0010425	0.0010425	0.124424	20	ENSG00000121905	1	32885994	32898441	+
ZNF638	eQTL_eQTLGen	ENSG00000075292	2	71355815	rs3771371	2	71400409	C	T	0.43285	-0.0172	0.0052	0.000940681	0.21758	0.00876441	4.76845e-136	-0.0790514	0.0241105	0.0010428	0.00225491	0.8485	20	ENSG00000075292	2	71276561	71435069	+
SYCE1L	eQTL_GTEx_Brain_Caudate_basal_ganglia	ENSG00000205078.5	16	77206441	rs11865641	16	77204147	A	G	0.304165	-0.019	0.0056	0.000691677	1.06595	0.0837724	4.32979e-37	-0.0178245	0.00543708	0.00104428	0.00104428	0.746346	20	ENSG00000205078	16	77199408	77213215	+
AMIGO1	eQTL_BrainMeta	ENSG00000181754.7	1	109506958	rs3738774	1	109506581	C	G	0.246311	-0.0202	0.006	0.000760826	0.460486	0.0322052	2.23569e-46	-0.0438667	0.013386	0.00104897	0.00195222	0.036536	20	ENSG00000181754	1	109504178	109509738	-
ZNF655	eQTL_eQTLGen	ENSG00000197343	7	99567430	rs1011024	7	99599778	G	A	0.155907	-0.0257	0.0073	0.000430656	-0.0948028	0.0106544	5.68623e-19	0.271089	0.08281	0.00106177	0.00183191	0.0013897	20	ENSG00000197343	7	99558406	99576453	+
FADS1	eQTL_GTEx_Brain_Cerebellum	ENSG00000149485.18	11	61799625	rs174561	11	61815236	C	T	0.312613	0.0194	0.0057	0.000665263	-0.879974	0.0737205	7.62544e-33	-0.0220461	0.00673563	0.0010639	0.0010639	0.540795	20	ENSG00000149485	11	61799627	61829318	-
STT3B	eQTL_eQTLGen	ENSG00000163527	3	31585127	rs62234683	3	31467514	A	G	0.0972027	0.0285	0.0086	0.000919868	-0.274014	0.0133439	1.05251e-93	-0.104009	0.0317913	0.00106932	0.00468596	0.336047	20	ENSG00000163527	3	31532638	31637616	+
TDGF1	eQTL_GTEx_Brain_Amygdala	ENSG00000241186.9	3	46574534	rs6769392	3	46576229	A	G	0.232834	0.0217	0.006	0.000298421	0.754442	0.0983852	1.7436e-14	0.028763	0.00879306	0.00107131	0.00107131	0.730826	9	ENSG00000241186	3	46574534	46582457	+
CCDC167	eQTL_GTEx_Brain_Cerebellar_Hemisphere	ENSG00000198937.8	6	37482920	rs1757177	6	37518594	T	C	0.645144	-0.022	0.0055	6.33425e-05	0.307867	0.0541727	1.32304e-08	-0.0714594	0.0218463	0.00107165	0.00107165	0.29792	14	ENSG00000198937	6	37482938	37499893	-
CCT6A	eQTL_BrainMeta	ENSG00000146731.11	7	56057837	rs7793921	7	56053188	G	A	0.309842	0.0217	0.0056	0.000106625	0.188677	0.0309694	1.1125e-09	0.115011	0.0351753	0.00107675	0.00107675	0.505896	20	ENSG00000146731	7	56051685	56063989	+
ACAD8	eQTL_eQTLGen	ENSG00000151498	11	134259702	rs12292140	11	134252567	T	C	0.289328	0.0187	0.0057	0.00103549	0.332335	0.00854128	0	0.0562685	0.0172122	0.0010789	0.013292	0.0347765	20	ENSG00000151498	11	134253548	134265855	+
ZSWIM7	eQTL_GTEx_Brain_Amygdala	ENSG00000214941.7	17	15976560	rs1045599	17	15976596	T	C	0.569609	-0.0197	0.0053	0.000201617	-0.492434	0.0718145	7.03102e-12	0.0400054	0.0122424	0.00108402	0.00108402	0.0167732	20	ENSG00000214941	17	15976560	15999717	-
MDGA1	eQTL_eQTLGen	ENSG00000112139	6	37664992	rs9349050	6	37695848	T	C	0.491114	-0.017	0.0052	0.0010784	0.676262	0.00702331	0	-0.0251382	0.00769376	0.0010856	0.000747684	0.163174	20	ENSG00000112139	6	37630679	37699306	-
TMEM54	eQTL_BrainMeta	ENSG00000121900.19	1	32898016	rs139561991	1	32791522	T	C	0.0342493	0.0497	0.0142	0.000465258	-0.701902	0.0770734	8.47483e-20	-0.0708076	0.0216734	0.00108682	1.80413e-05	0.114331	20	ENSG00000121900	1	32894594	32901438	-
CYP2D6	eQTL_GTEx_Brain_Anterior_cingulate_cortex_BA24	ENSG00000100197.20	22	42126499	rs2743451	22	42138673	T	C	0.528456	0.0182	0.0052	0.000465258	0.713427	0.0797619	3.73786e-19	0.0255107	0.00782692	0.00111668	0.00111668	0.300572	20	ENSG00000100197	22	42126499	42130865	-
ANKRD34A	eQTL_BrainMeta	ENSG00000272031.3	1	145962005	rs12731444	1	145929896	C	G	0.479992	0.0225	0.0064	0.00043872	-0.247866	0.0286201	4.69484e-18	-0.0907748	0.0278667	0.00112412	0.00112412			ENSG00000272031	1	145959441	145964575	-
KANSL1	eQTL_GTEx_Brain_Cerebellar_Hemisphere	ENSG00000120071.13	17	46029916	rs6503453	17	45985237	G	A	0.392011	0.0191	0.0053	0.00031363	-0.508909	0.0670682	3.25042e-14	-0.0375313	0.0115293	0.00113277	0.00113277	0.478154	20	ENSG00000120071	17	46029916	46225389	-
CYP2D6	eQTL_GTEx_Brain_Putamen_basal_ganglia	ENSG00000100197.20	22	42126499	rs36093924	22	42142389	C	T	0.540738	0.0176	0.0052	0.000712781	0.708114	0.0597519	2.12881e-32	0.0248548	0.00763707	0.00113597	0.00113597	0.118808	20	ENSG00000100197	22	42126499	42130865	-
ZNF184	eQTL_BrainMeta	ENSG00000096654.15	6	27461931	rs6929812	6	27416741	T	C	0.46815	-0.019	0.0055	0.000551221	0.314988	0.0325603	3.88866e-22	-0.0603197	0.0185409	0.00114057	0.00415253	0.11225	20	ENSG00000096654	6	27450743	27473118	-
PTK2	eQTL_BrainMeta	ENSG00000169398.19	8	140830058	rs7824374	8	141006810	G	A	0.443564	-0.0179	0.0053	0.000731856	-0.360298	0.0297795	1.071e-33	0.0496811	0.0152724	0.00114196	0.00122782	0.05472	20	ENSG00000169398	8	140657900	141002216	-
BCL7B	eQTL_eQTLGen	ENSG00000106635	7	73547023	rs7786376	7	73628284	G	A	0.278007	-0.0198	0.0058	0.000640652	-0.0983506	0.00918255	9.07727e-27	0.201321	0.0618957	0.00114364	0.0236004	0.00622909	20	ENSG00000106635	7	73536356	73557690	-
CBLL1	eQTL_eQTLGen	ENSG00000105879	7	107752904	rs739518	7	107743682	A	G	0.243532	0.0198	0.006	0.000966848	-0.170492	0.00888636	4.86413e-82	-0.116134	0.0357091	0.00114498	0.0328109	0.877933	20	ENSG00000105879	7	107743949	107761667	+
CCDC190	eQTL_GTEx_Brain_Cortex	ENSG00000185860.13	1	162824458	rs12024415	1	162862616	T	C	0.173976	0.0242	0.0068	0.00037252	0.748103	0.0939078	1.63425e-15	0.0323485	0.00995543	0.00115677	0.00115677	0.114579	18	ENSG00000185860	1	162824458	162868761	-
PTK2	eQTL_GTEx_Brain_Cerebellum	ENSG00000169398.19	8	140657900	rs2369409	8	140979771	G	A	0.439902	-0.0185	0.0052	0.000374127	-0.409377	0.0513796	1.61659e-15	0.0451906	0.013911	0.00115991	0.00182891	0.151338	20	ENSG00000169398	8	140657900	141002216	-
CYP2D6	eQTL_GTEx_Brain_Frontal_Cortex_BA9	ENSG00000100197.20	22	42126499	rs2743451	22	42138673	T	C	0.528456	0.0182	0.0052	0.000465258	0.682044	0.0784703	3.56895e-18	0.0266845	0.00821906	0.00116768	0.00116768	0.209112	20	ENSG00000100197	22	42126499	42130865	-
CYTH3	eQTL_eQTLGen	ENSG00000008256	7	6217210	rs6958932	7	6215313	G	A	0.0287644	-0.0504	0.0152	0.000913846	-0.365017	0.0229917	9.29183e-57	0.138076	0.0425404	0.0011714	0.00958271	0.00590868	20	ENSG00000008256	7	6161776	6272644	-
SNAP47	eQTL_BrainMeta	ENSG00000143740.15	1	227755013	rs6672002	1	227775423	T	G	0.408765	-0.0175	0.0053	0.000960368	-0.562997	0.032065	5.16895e-69	0.0310837	0.00957893	0.00117449	0.012748	0.187489	20	ENSG00000143740	1	227728200	227781826	+
CLCN2	eQTL_eQTLGen	ENSG00000114859	3	184353918	rs62287507	3	184362172	T	C	0.288446	0.0194	0.0058	0.000823337	-0.18508	0.0138982	1.84857e-40	-0.10482	0.0323112	0.00117838	0.00725329	0.110492	20	ENSG00000114859	3	184346185	184361650	-
FAM102A	eQTL_eQTLGen	ENSG00000167106	9	127960786	rs7860034	9	127933501	G	T	0.12714	-0.0252	0.0077	0.00106515	0.257997	0.0111299	7.14597e-119	-0.0976756	0.0301413	0.00119283	0.0212871	0.454929	20	ENSG00000167106	9	127940582	127980989	-
ICA1L	eQTL_GTEx_Brain_Cortex	ENSG00000163596.16	2	202773150	rs72936353	2	203206233	G	A	0.123046	-0.0318	0.0079	5.68988e-05	-0.270586	0.0495854	4.84326e-08	0.117523	0.0362796	0.00119798	0.00119798	0.053229	18	ENSG00000163596	2	202773150	202871766	-
PTH1R	eQTL_GTEx_Brain_Cortex	ENSG00000160801.13	3	46877746	rs114409151	3	47292161	G	A	0.0228	-0.0641	0.0177	0.000292935	1.17233	0.161879	4.42052e-13	-0.0546774	0.0168807	0.00119925	0.00119925	0.603133	4	ENSG00000160801	3	46877721	46903799	+
ACTR1A	eQTL_eQTLGen	ENSG00000138107	10	102482296	rs13287	10	102480681	G	A	0.354885	-0.0181	0.0055	0.000998642	-0.15239	0.00832914	8.90507e-75	0.118774	0.0366708	0.00119979	2.75061e-05	0.255135	20	ENSG00000138107	10	102461881	102502712	-
MAEL	eQTL_GTEx_Brain_Frontal_Cortex_BA9	ENSG00000143194.12	1	166975582	rs7551881	1	166986075	T	G	0.349697	0.0182	0.0054	0.000750672	-0.802428	0.0686182	1.36642e-31	-0.0226812	0.0070035	0.0012014	0.0012014	0.736392	20	ENSG00000143194	1	166975582	167022214	+
SYCE1L	eQTL_GTEx_Brain_Putamen_basal_ganglia	ENSG00000205078.5	16	77206441	rs61267588	16	77207713	G	A	0.304315	-0.0187	0.0056	0.000839941	1.13811	0.0871898	6.08989e-39	-0.0164307	0.00507889	0.00121598	0.00121598	0.864331	20	ENSG00000205078	16	77199408	77213215	+
KL	eQTL_eQTLGen	ENSG00000133116	13	33041283	rs680381	13	33122725	C	T	0.418969	-0.0173	0.0053	0.00109793	0.193588	0.00810005	3.09228e-126	-0.089365	0.0276319	0.00122015	0.055751	0.959857	20	ENSG00000133116	13	33016423	33066143	+
GATAD2A	eQTL_eQTLGen	ENSG00000167491	19	19447378	rs4808200	19	19443994	A	G	0.351411	-0.0178	0.0055	0.00121063	0.484772	0.00793692	0	-0.0367183	0.0113615	0.00123	0.236651	0.670578	20	ENSG00000167491	19	19385826	19508932	+
PTK2	eQTL_GTEx_Brain_Putamen_basal_ganglia	ENSG00000169398.19	8	140657900	rs6993266	8	140752560	A	G	0.505502	-0.0198	0.0052	0.00014027	-0.282381	0.0463498	1.1124e-09	0.070118	0.0217156	0.00124255	0.00124255	0.251848	20	ENSG00000169398	8	140657900	141002216	-
DPM2	eQTL_BrainMeta	ENSG00000136908.18	9	127936477	rs7038077	9	127952643	A	G	0.127413	-0.025	0.0077	0.0011673	1.09767	0.0376803	1.45063e-186	-0.0227756	0.0070583	0.00125194	0.0733171	0.240135	20	ENSG00000136908	9	127935099	127937854	-
RANBP6	eQTL_eQTLGen	ENSG00000137040	9	6013325	rs7874301	9	5911506	C	G	0.268519	0.0208	0.0059	0.000422806	-0.0760719	0.00949712	1.1471e-15	-0.273426	0.0847379	0.00125217	0.00125217	0.342387	20	ENSG00000137040	9	6011025	6015625	-
TMEM130	eQTL_BrainMeta	ENSG00000166448.15	7	98858629	rs183852754	7	98847114	T	C	0.0255293	0.0459	0.0135	0.000673859	-0.830178	0.0819434	4.02027e-24	-0.0552893	0.0171529	0.00126712	0.00126712	0.430453	13	ENSG00000166448	7	98846488	98870771	-
MAEL	eQTL_GTEx_Brain_Cortex	ENSG00000143194.12	1	166975582	rs7551881	1	166986075	T	G	0.349697	0.0182	0.0054	0.000750672	-0.75863	0.0687622	2.65864e-28	-0.0239906	0.00744283	0.00126715	0.00126715	0.85244	20	ENSG00000143194	1	166975582	167022214	+
DPM2	eQTL_GTEx_Brain_Cortex	ENSG00000136908.17	9	127935099	rs2274426	9	127944802	G	A	0.873075	0.026	0.0077	0.000733815	-0.790274	0.0737655	8.81331e-27	-0.0329	0.0102159	0.00127988	0.00127988	0.130407	20	ENSG00000136908	9	127935099	127937854	-
SYCE1L	eQTL_BrainMeta	ENSG00000205078.6	16	77206311	rs8398	16	77199441	T	C	0.286648	-0.0185	0.0057	0.00117198	0.8027	0.0310698	3.55458e-147	-0.0230472	0.00715685	0.00128056	0.00635202	0.939767	20	ENSG00000205078	16	77199408	77213215	+
CCDC190	eQTL_GTEx_Brain_Putamen_basal_ganglia	ENSG00000185860.13	1	162824458	rs12137443	1	162865913	C	T	0.170021	0.0241	0.0069	0.000478067	0.792362	0.0952988	9.21378e-17	0.0304154	0.00944529	0.00128117	0.00128117	0.523887	13	ENSG00000185860	1	162824458	162868761	-
ARMC1	eQTL_GTEx_Brain_Hypothalamus	ENSG00000104442.9	8	65602456	rs13281155	8	65620388	A	G	0.603202	0.0202	0.0054	0.000183479	-0.324934	0.0517166	3.3216e-10	-0.0621665	0.0193412	0.00130811	0.00130811	0.279449	16	ENSG00000104442	8	65602458	65634217	-
GYPC	eQTL_eQTLGen	ENSG00000136732	2	126676400	rs2119151	2	126651295	G	T	0.413648	-0.0171	0.0053	0.00125351	-0.288847	0.00796425	5.18086e-288	0.0592009	0.0184213	0.00131026	0.175071	0.52765	13	ENSG00000136732	2	126656133	126696667	+
ACAP2	eQTL_GTEx_Brain_Hippocampus	ENSG00000114331.13	3	195274736	rs7651757	3	195356576	A	G	0.568202	-0.0205	0.0053	0.000109766	-0.315213	0.05473	8.44061e-09	0.0650354	0.0202539	0.00132272	0.00132272	0.15272	13	ENSG00000114331	3	195274745	195443044	-
KANSL1	eQTL_GTEx_Brain_Cerebellum	ENSG00000120071.13	17	46029916	rs6503453	17	45985237	G	A	0.392011	0.0191	0.0053	0.00031363	-0.469896	0.0664622	1.54795e-12	-0.0406473	0.0126598	0.00132396	0.00132396	0.747761	20	ENSG00000120071	17	46029916	46225389	-
SUMF2	eQTL_GTEx_Brain_Anterior_cingulate_cortex_BA24	ENSG00000129103.17	7	56064002	rs13244654	7	56079263	C	T	0.509058	-0.0187	0.0052	0.000322957	0.543484	0.0763022	1.05768e-12	-0.0344076	0.0107182	0.0013264	0.0013264	0.0194472	20	ENSG00000129103	7	56064002	56080670	+
PTH1R	eQTL_BrainMeta	ENSG00000160801.14	3	46890760	rs111254836	3	47117463	T	C	0.0191169	-0.0606	0.0183	0.000928054	1.73303	0.132987	8.09548e-39	-0.0349677	0.0108952	0.00132978	0.00132978	0.271034	9	ENSG00000160801	3	46877721	46903799	+
ARMC1	eQTL_GTEx_Brain_Substantia_nigra	ENSG00000104442.9	8	65602456	rs12543053	8	65637550	C	T	0.603202	0.0194	0.0053	0.000251844	-0.565805	0.0847871	2.50214e-11	-0.0342874	0.0106838	0.00133063	0.00133063	0.31663	19	ENSG00000104442	8	65602458	65634217	-
CYP2D6	eQTL_GTEx_Brain_Hippocampus	ENSG00000100197.20	22	42126499	rs36093924	22	42142389	C	T	0.540738	0.0176	0.0052	0.000712781	0.758947	0.0754481	8.36859e-24	0.02319	0.00722904	0.00133709	0.00133709	0.149668	20	ENSG00000100197	22	42126499	42130865	-
NAGA	eQTL_GTEx_Brain_Caudate_basal_ganglia	ENSG00000198951.11	22	42058457	rs2413668	22	42109837	A	G	0.537136	0.0185	0.0052	0.000374127	-0.337591	0.0455467	1.24433e-13	-0.0548	0.0170858	0.00133963	0.00133963	0.208961	20	ENSG00000198951	22	42058334	42070842	-
ZNF333	eQTL_eQTLGen	ENSG00000160961	19	14711897	rs11669337	19	14709868	A	G	0.287965	0.0183	0.0057	0.00132492	-0.545574	0.0087298	0	-0.0335427	0.0104615	0.00134454	0.0271076	0.0544723	20	ENSG00000160961	19	14689801	14733746	+
ARPC5L	eQTL_GTEx_Brain_Cerebellar_Hemisphere	ENSG00000136950.13	9	124862130	rs10986464	9	124851454	C	T	0.430259	-0.0179	0.0052	0.000576774	0.445691	0.0508475	1.86372e-18	-0.0401624	0.0125348	0.00135495	0.00135495	0.157761	20	ENSG00000136950	9	124862130	124877733	+
DPM2	eQTL_GTEx_Brain_Nucleus_accumbens_basal_ganglia	ENSG00000136908.17	9	127935099	rs2274426	9	127944802	G	A	0.873075	0.026	0.0077	0.000733815	-0.580272	0.0574872	5.87668e-24	-0.0448066	0.0139924	0.0013638	0.0013638	0.257171	20	ENSG00000136908	9	127935099	127937854	-
DPM2	eQTL_GTEx_Brain_Frontal_Cortex_BA9	ENSG00000136908.17	9	127935099	rs2274426	9	127944802	G	A	0.873075	0.026	0.0077	0.000733815	-0.714669	0.070864	6.43124e-24	-0.0363805	0.0113621	0.00136514	0.00136514	0.0890499	20	ENSG00000136908	9	127935099	127937854	-
MAEL	eQTL_GTEx_Brain_Nucleus_accumbens_basal_ganglia	ENSG00000143194.12	1	166975582	rs7551881	1	166986075	T	G	0.349697	0.0182	0.0054	0.000750672	-0.818628	0.0800779	1.56583e-24	-0.0222323	0.00694565	0.00137	0.00137	0.828531	20	ENSG00000143194	1	166975582	167022214	+
TAF4	eQTL_eQTLGen	ENSG00000130699	20	62009640	rs4134440	20	62049240	A	G	0.312972	-0.0186	0.0056	0.000895579	-0.100457	0.00841306	7.26973e-33	0.185154	0.0578617	0.00137457	0.00720245	0.18082	20	ENSG00000130699	20	61953469	62065881	-
ARMC1	eQTL_GTEx_Brain_Cortex	ENSG00000104442.9	8	65602456	rs60058315	8	65599040	A	C	0.329983	-0.019	0.0055	0.000551221	0.381525	0.045209	3.19686e-17	-0.0498001	0.0155769	0.00138838	0.00138838	0.424614	20	ENSG00000104442	8	65602458	65634217	-
REEP3	eQTL_BrainMeta	ENSG00000165476.14	10	63573264	rs1991571	10	63550394	A	C	0.347208	-0.018	0.0055	0.00106515	-0.507264	0.0341624	7.10035e-50	0.0354845	0.0111027	0.00139338	0.00398121	0.737774	20	ENSG00000165476	10	63521401	63625128	+
GAPVD1	eQTL_GTEx_Brain_Cerebellum	ENSG00000165219.21	9	125261794	rs662637	9	125258887	T	C	0.473941	0.0188	0.0052	0.000299902	0.343127	0.0502056	8.23271e-12	0.0547902	0.0171445	0.00139452	0.00139452	0.396946	20	ENSG00000165219	9	125261794	125367207	+
ZNF75A	eQTL_eQTLGen	ENSG00000162086	16	3312129	rs12325187	16	3314997	G	C	0.259411	0.019	0.0059	0.00128039	-0.235586	0.0090896	4.15303e-148	-0.08065	0.0252365	0.0013946	0.0364426	0.126076	17	ENSG00000162086	16	3305406	3318852	+
ZNF19	eQTL_eQTLGen	ENSG00000157429	16	71514822	rs17355804	16	71683311	G	A	0.132062	0.0268	0.0075	0.000352466	0.0842791	0.0118167	9.87774e-13	0.317991	0.0995343	0.00139933	0.000904267	0.501743	20	ENSG00000157429	16	71464555	71565089	-
ARMC1	eQTL_GTEx_Brain_Caudate_basal_ganglia	ENSG00000104442.9	8	65602456	rs60058315	8	65599040	A	C	0.329983	-0.019	0.0055	0.000551221	0.419327	0.0499338	4.55443e-17	-0.0453107	0.0141827	0.00139934	0.00139934	0.218128	20	ENSG00000104442	8	65602458	65634217	-
RAC1	eQTL_GTEx_Brain_Anterior_cingulate_cortex_BA24	ENSG00000136238.17	7	6374523	rs9648593	7	6359906	A	G	0.374459	0.0207	0.0054	0.000126419	0.358943	0.06222	7.9774e-09	0.0576693	0.0180626	0.00140926	0.00140926	0.104732	20	ENSG00000136238	7	6374527	6403967	+
USP14	eQTL_GTEx_Brain_Putamen_basal_ganglia	ENSG00000101557.14	18	158383	rs72856275	18	260140	A	T	0.262558	0.0215	0.0059	0.000268363	-0.30785	0.0464993	3.57904e-11	-0.0698392	0.0218765	0.00141084	0.00141084	0.0066676	20	ENSG00000101557	18	158383	214629	+
YWHAZ	eQTL_GTEx_Brain_Nucleus_accumbens_basal_ganglia	ENSG00000164924.17	8	100916525	rs4734500	8	100957891	T	C	0.60969	-0.0192	0.0053	0.00029161	-0.177325	0.0262824	1.51016e-11	0.108276	0.0339245	0.00141455	0.00141455	0.668054	15	ENSG00000164924	8	100916523	100953388	-
RBM43	eQTL_eQTLGen	ENSG00000184898	2	151254902	rs55775354	2	151261757	A	G	0.4707	0.0166	0.0052	0.00141141	-0.695147	0.00765807	0	-0.0238798	0.00748506	0.00142108	0.0154127	0.0189095	20	ENSG00000184898	2	151247940	151261863	-
GRB2	eQTL_eQTLGen	ENSG00000177885	17	75361892	rs55653371	17	75313274	G	A	0.22363	0.0197	0.0061	0.00124003	-0.186039	0.00920101	6.60805e-91	-0.105892	0.0332044	0.00142724	0.00736955	0.0395868	20	ENSG00000177885	17	75318076	75405709	-
ACAP2	eQTL_GTEx_Brain_Nucleus_accumbens_basal_ganglia	ENSG00000114331.13	3	195274736	rs1105165	3	195443188	C	A	0.439469	0.0194	0.0052	0.000190896	0.379544	0.0617851	8.09906e-10	0.051114	0.0160294	0.00142884	0.00142884	0.0317794	20	ENSG00000114331	3	195274745	195443044	-
RBM26	eQTL_GTEx_Brain_Cerebellum	ENSG00000139746.15	13	79311824	rs2760102	13	79555193	C	T	0.420166	-0.0198	0.0053	0.000187083	-0.243202	0.0397878	9.80937e-10	0.0814138	0.0255406	0.00143444	0.00143444	0.532717	20	ENSG00000139746	13	79311824	79406477	-
RSPO2	eQTL_BrainMeta	ENSG00000147655.12	8	107991479	rs1031401	8	108077098	T	C	0.230804	-0.0202	0.0062	0.00112175	0.6012	0.0394971	2.55136e-52	-0.0335995	0.0105463	0.00144304	0.0029708	0.884584	20	ENSG00000147655	8	107899316	108083642	-
SYCE1L	eQTL_GTEx_Brain_Cortex	ENSG00000205078.5	16	77206441	rs2278046	16	77213180	T	C	0.304135	-0.0184	0.0056	0.00101724	1.11689	0.0857928	9.60881e-39	-0.0164743	0.00517115	0.00144348	0.00224531	0.905337	20	ENSG00000205078	16	77199408	77213215	+
PTH1R	eQTL_GTEx_Brain_Frontal_Cortex_BA9	ENSG00000160801.13	3	46877746	rs114409151	3	47292161	G	A	0.0228	-0.0641	0.0177	0.000292935	1.31466	0.196495	2.22344e-11	-0.0487579	0.0153093	0.00144833	0.00144833	0.687399	4	ENSG00000160801	3	46877721	46903799	+
NAGA	eQTL_GTEx_Brain_Hypothalamus	ENSG00000198951.11	22	42058457	rs769260	22	42143719	C	G	0.535114	0.0336	0.0092	0.00026003	-0.309912	0.0476571	7.87557e-11	-0.108418	0.0340471	0.00145082	0.00145082	0.00571491	20	ENSG00000198951	22	42058334	42070842	-
SLC26A4	eQTL_BrainMeta	ENSG00000091137.14	7	107689319	rs66560125	7	107729589	A	G	0.243208	0.0198	0.006	0.000966848	0.421946	0.0350714	2.44028e-33	0.0469254	0.014745	0.00146032	0.00249581	0.859273	20	ENSG00000091137	7	107660828	107717809	+
GATB	eQTL_GTEx_Brain_Cerebellar_Hemisphere	ENSG00000059691.11	4	151670504	rs12506000	4	151749613	T	C	0.36063	-0.0184	0.0054	0.000655832	-0.48071	0.0543109	8.66832e-19	0.0382767	0.012037	0.00147321	0.00147321	0.574638	20	ENSG00000059691	4	151670504	151761007	-
CABLES1	eQTL_BrainMeta	ENSG00000134508.12	18	23197516	rs28517363	18	23362636	A	G	0.473655	0.0189	0.0052	0.000278396	-0.181572	0.027762	6.13946e-11	-0.104091	0.032764	0.00148809	0.00102789	0.00811083	20	ENSG00000134508	18	23134564	23260470	+
WDR90	eQTL_GTEx_Brain_Cortex	ENSG00000161996.18	16	649325	rs11640115	16	685794	G	A	0.217284	-0.0242	0.0062	9.49191e-05	0.276436	0.0506695	4.87903e-08	-0.0875429	0.0275774	0.00150124	0.00150124	0.284162	13	ENSG00000161996	16	649311	667833	+
MLXIPL	eQTL_BrainMeta	ENSG00000009950.16	7	73608868	rs6974571	7	73652626	T	C	0.0916851	-0.0308	0.009	0.000621115	-0.501464	0.0590469	2.02003e-17	0.0614202	0.0193498	0.0015025	0.0007853	0.793894	20	ENSG00000009950	7	73593194	73624543	-
NOA1	eQTL_eQTLGen	ENSG00000084092	4	56970478	rs1625691	4	56979574	C	T	0.301794	0.0182	0.0057	0.00140811	-0.275053	0.00948014	4.43271e-185	-0.0661691	0.0208484	0.00150446	0.00200842	0.335458	20	ENSG00000084092	4	56963350	56977606	-
MDGA1	eQTL_BrainMeta	ENSG00000112139.17	6	37664992	rs9349050	6	37695848	C	T	0.508886	0.017	0.0052	0.0010784	-0.422431	0.0320714	1.27938e-39	-0.0402433	0.0126832	0.00150895	0.0188394	0.281031	20	ENSG00000112139	6	37630679	37699306	-
MAEL	eQTL_GTEx_Brain_Anterior_cingulate_cortex_BA24	ENSG00000143194.12	1	166975582	rs7551881	1	166986075	T	G	0.349697	0.0182	0.0054	0.000750672	-0.767445	0.0817194	5.93085e-21	-0.0237151	0.00747575	0.00151255	0.00151255	0.847521	20	ENSG00000143194	1	166975582	167022214	+
CCDC190	eQTL_GTEx_Brain_Frontal_Cortex_BA9	ENSG00000185860.13	1	162824458	rs12024415	1	162862616	T	C	0.173976	0.0242	0.0068	0.00037252	0.627293	0.0898631	2.94046e-12	0.0385785	0.0121677	0.00152147	0.00152147	0.0794103	14	ENSG00000185860	1	162824458	162868761	-
NAGA	eQTL_GTEx_Brain_Cerebellar_Hemisphere	ENSG00000198951.11	22	42058457	rs133318	22	42006476	A	G	0.481393	-0.0172	0.0052	0.000940681	0.79333	0.0714139	1.13552e-28	-0.0216808	0.00683903	0.0015236	0.0015236	0.0787454	20	ENSG00000198951	22	42058334	42070842	-
KIF17	eQTL_GTEx_Brain_Putamen_basal_ganglia	ENSG00000117245.12	1	20664014	rs604659	1	20717420	C	T	0.64965	0.0187	0.0054	0.000534262	0.367443	0.0466711	3.46166e-15	0.0508922	0.016055	0.00152504	0.00152504	0.657366	16	ENSG00000117245	1	20664014	20718017	-
CRLF3	eQTL_BrainMeta	ENSG00000176390.12	17	30797040	rs56325146	17	30824006	C	T	0.128909	-0.025	0.0078	0.00135002	-0.930064	0.0441377	1.44078e-98	0.0268799	0.00848298	0.00153131	0.00200672	0.00385915	20	ENSG00000176390	17	30769388	30824692	-
METTL26	eQTL_GTEx_Brain_Spinal_cord_cervical_c-1	ENSG00000130731.15	16	634427	rs12447392	16	666798	T	C	0.14514	-0.0261	0.0073	0.00034977	0.609578	0.0893518	8.96432e-12	-0.0428165	0.0135204	0.00154122	0.00154122	0.164926	20	ENSG00000130731	16	634427	636366	-
PDE6B	eQTL_eQTLGen	ENSG00000133256	4	648178	rs4463020	4	672423	G	T	0.125913	0.025	0.0078	0.00135002	0.289611	0.0145985	1.38806e-87	0.0863227	0.0272819	0.00155564	0.00283686	0.382494	20	ENSG00000133256	4	625573	670782	+
KANSL1	eQTL_GTEx_Brain_Caudate_basal_ganglia	ENSG00000120071.13	17	46029916	rs6503453	17	45985237	G	A	0.392011	0.0191	0.0053	0.00031363	-0.388246	0.0588498	4.1891e-11	-0.0491956	0.0155551	0.00156329	0.00156329	0.78626	20	ENSG00000120071	17	46029916	46225389	-
SRRM1	eQTL_eQTLGen	ENSG00000133226	1	24652498	rs2105184	1	24628475	A	G	0.438669	0.0185	0.0052	0.000374127	0.082487	0.0119536	5.1783e-12	0.224278	0.0709253	0.00156599	0.00156599	0.440397	18	ENSG00000133226	1	24631716	24673281	+
WBP2NL	eQTL_BrainMeta	ENSG00000183066.14	22	42028590	rs133306	22	42000146	A	G	0.4812	-0.0166	0.0052	0.00141141	0.780145	0.0346406	2.57934e-112	-0.0212781	0.00673206	0.00157384	0.0073181	0.0665547	20	ENSG00000183066	22	41998725	42058456	+
TXNL1	eQTL_GTEx_Brain_Cerebellum	ENSG00000091164.12	18	56597208	rs658561	18	56623524	C	A	0.187838	-0.0237	0.0065	0.000266195	0.387633	0.0611636	2.33307e-10	-0.0611403	0.0193455	0.00157531	0.00157531	0.351606	13	ENSG00000091164	18	56597209	56651600	-
PNPLA6	eQTL_GTEx_Brain_Cerebellum	ENSG00000032444.15	19	7534010	rs574930	19	7542555	T	C	0.333571	-0.0213	0.0055	0.000107624	-0.232284	0.042487	4.57261e-08	0.0916981	0.0290165	0.0015766	0.0015766	0.0356481	6	ENSG00000032444	19	7534004	7561764	+
CERS5	eQTL_BrainMeta	ENSG00000139624.14	12	50148411	rs7978904	12	50159214	A	G	0.360328	0.0173	0.0054	0.00135672	-0.7451	0.0387764	2.7552e-82	-0.0232183	0.00734739	0.00157724	0.0111243	0.0891857	20	ENSG00000139624	12	50129289	50167533	-
IPO11	eQTL_BrainMeta	ENSG00000086200.17	5	62516277	rs32160	5	62564661	T	A	0.27061	-0.0216	0.0058	0.000195984	-0.195974	0.0328485	2.43128e-09	0.110219	0.0348886	0.00158224	0.00429515	0.089683	20	ENSG00000086200	5	62403972	62628582	+
POLR2H	eQTL_eQTLGen	ENSG00000163882	3	184365157	rs62287507	3	184362172	T	C	0.288446	0.0194	0.0058	0.000823337	-0.0899679	0.00935937	7.07403e-22	-0.215632	0.0682588	0.00158287	0.00506178	0.0612927	20	ENSG00000163882	3	184361710	184368596	+
COQ5	eQTL_eQTLGen	ENSG00000110871	12	120518856	rs509445	12	120579440	C	A	0.3322	0.0177	0.0056	0.00157383	0.770315	0.00860402	0	0.0229776	0.00727428	0.00158449	0.00161075	0.475322	20	ENSG00000110871	12	120503279	120534434	-
OLFML2A	eQTL_GTEx_Brain_Caudate_basal_ganglia	ENSG00000185585.19	9	124777158	rs12375547	9	124854258	G	A	0.43865	-0.0194	0.0052	0.000190896	-0.301694	0.0508657	3.00746e-09	0.0643036	0.0203622	0.00158865	0.00158865	0.547896	20	ENSG00000185585	9	124777133	124814885	+
INA	eQTL_BrainMeta	ENSG00000148798.11	10	103283742	rs4293062	10	103292867	A	G	0.442744	0.0166	0.0052	0.00141141	0.621069	0.0293526	2.28563e-99	0.0267281	0.00846742	0.00159629	0.00111233	8.64243e-08	20	ENSG00000148798	10	103277138	103290346	+
NELL2	eQTL_eQTLGen	ENSG00000184613	12	44715062	rs10506258	12	44832471	C	T	0.142713	-0.0237	0.0075	0.00157769	-0.583162	0.0104677	0	0.0406405	0.0128816	0.00160537	0.0148909	0.480633	20	ENSG00000184613	12	44508275	44921848	-
SNX11	eQTL_eQTLGen	ENSG00000002919	17	48113479	rs4794451	17	48107419	A	G	0.20345	-0.0199	0.0063	0.00158458	-0.529423	0.00894807	0	0.0375881	0.0119167	0.00160918	0.000220159	0.293465	20	ENSG00000002919	17	48103357	48123601	+
SYCE1L	eQTL_GTEx_Brain_Spinal_cord_cervical_c-1	ENSG00000205078.5	16	77206441	rs2278046	16	77213180	T	C	0.304135	-0.0184	0.0056	0.00101724	1.02143	0.0907779	2.26492e-29	-0.018014	0.00571148	0.00161053	0.00161053	0.741573	20	ENSG00000205078	16	77199408	77213215	+
MAEL	eQTL_GTEx_Brain_Hippocampus	ENSG00000143194.12	1	166975582	rs7551881	1	166986075	T	G	0.349697	0.0182	0.0054	0.000750672	-0.583005	0.0652025	3.84093e-19	-0.0312176	0.00989852	0.0016118	0.0016118	0.736542	20	ENSG00000143194	1	166975582	167022214	+
DUSP4	eQTL_eQTLGen	ENSG00000120875	8	29341874	rs73564901	8	29497317	G	T	0.148613	-0.0259	0.0074	0.000465258	-0.0830155	0.0114356	3.88809e-13	0.31199	0.0989595	0.00161767	0.00161767	0.39241	19	ENSG00000120875	8	29333064	29350684	-
RASGRF2	eQTL_eQTLGen	ENSG00000113319	5	81095262	rs72769219	5	80973193	A	G	0.280349	0.0182	0.0057	0.00140811	0.179026	0.00900569	6.161e-88	0.101661	0.032247	0.00161837	0.128139	0.728654	20	ENSG00000113319	5	80960363	81230162	+
DPM2	eQTL_GTEx_Brain_Hippocampus	ENSG00000136908.17	9	127935099	rs2274426	9	127944802	G	A	0.873075	0.026	0.0077	0.000733815	-0.502994	0.0571779	1.40526e-18	-0.0516905	0.0163973	0.00161947	0.00161947	0.0594185	19	ENSG00000136908	9	127935099	127937854	-
CFHR1	eQTL_GTEx_Brain_Hypothalamus	ENSG00000244414.6	1	196819757	rs942971	1	196964376	G	A	0.52432	-0.0191	0.0052	0.000239647	-0.560504	0.0913421	8.44555e-10	0.0340765	0.0108124	0.00162373	0.00162373	0.280409	16	ENSG00000244414	1	196819731	196832189	+
RASL11B	eQTL_BrainMeta	ENSG00000128045.7	4	52864576	rs11538878	4	52862357	C	T	0.241455	-0.02	0.006	0.000858121	-0.35343	0.0366701	5.51965e-22	0.0565882	0.0179631	0.00163131	0.00163131	0.771488	20	ENSG00000128045	4	52862317	52866835	+
REV3L	eQTL_GTEx_Brain_Cerebellar_Hemisphere	ENSG00000009413.15	6	111299028	rs9400476	6	111463172	T	C	0.181127	0.0257	0.0067	0.000125146	0.327227	0.059286	3.40034e-08	0.0785388	0.024934	0.00163347	0.00163347	0.183975	17	ENSG00000009413	6	111299028	111483715	-
GATB	eQTL_BrainMeta	ENSG00000059691.12	4	151715756	rs10013612	4	151772470	G	A	0.369787	-0.0174	0.0054	0.001272	-0.541965	0.0364105	4.13198e-50	0.0321054	0.0101945	0.00163675	0.00163675	0.951636	20	ENSG00000059691	4	151670504	151761007	-
SSTR4	eQTL_GTEx_Brain_Cerebellum	ENSG00000132671.5	20	23035386	rs2567607	20	23036870	C	T	0.0624	0.0369	0.0104	0.000388055	0.983486	0.144038	8.61325e-12	0.0375196	0.0119171	0.00164179	0.00838726	0.0328128	9	ENSG00000132671	20	23035312	23039237	+
YWHAZ	eQTL_GTEx_Brain_Putamen_basal_ganglia	ENSG00000164924.17	8	100916525	rs4734500	8	100957891	T	C	0.60969	-0.0192	0.0053	0.00029161	-0.170127	0.0267461	2.00699e-10	0.112857	0.0358514	0.00164442	0.00164442	0.220042	15	ENSG00000164924	8	100916523	100953388	-
MED24	eQTL_GTEx_Brain_Cerebellum	ENSG00000008838.19	17	40019097	rs6503534	17	40035671	G	A	0.200876	-0.0244	0.0064	0.000137568	0.262169	0.047033	2.48735e-08	-0.0930697	0.0295755	0.00165039	0.00165039	0.050217	14	ENSG00000008838	17	40019097	40061215	-
KIF17	eQTL_GTEx_Brain_Cortex	ENSG00000117245.12	1	20664014	rs601329	1	20717668	G	A	0.708217	0.0192	0.0057	0.000756	0.342719	0.0388774	1.1929e-18	0.0560226	0.0178045	0.00165216	0.00165216	0.285923	20	ENSG00000117245	1	20664014	20718017	-
ARMC1	eQTL_GTEx_Brain_Amygdala	ENSG00000104442.9	8	65602456	rs4737749	8	65627672	C	A	0.592971	0.0203	0.0054	0.000170417	-0.436748	0.0761124	9.56899e-09	-0.0464799	0.0147812	0.0016635	0.0016635	0.338699	19	ENSG00000104442	8	65602458	65634217	-
JMJD6	eQTL_BrainMeta	ENSG00000070495.15	17	76719816	rs2240772	17	76715641	C	T	0.40761	-0.0186	0.0053	0.000449062	-0.224188	0.0317824	1.74043e-12	0.082966	0.0264051	0.00167774	0.00167774	0.960424	17	ENSG00000070495	17	76712832	76726799	-
MAP6D1	eQTL_GTEx_Brain_Spinal_cord_cervical_c-1	ENSG00000180834.7	3	183815876	rs2606225	3	183816699	C	G	0.456975	0.0192	0.0052	0.000222228	-0.235524	0.0393754	2.21097e-09	-0.0815204	0.0259461	0.00167849	0.00167849	0.0238782	20	ENSG00000180834	3	183815922	183825594	-
COL19A1	eQTL_BrainMeta	ENSG00000082293.13	6	70039418	rs2093375	6	70132002	T	C	0.405215	0.0182	0.0053	0.000594827	-0.243657	0.0313124	7.16754e-15	-0.0746952	0.0237758	0.00167998	0.00443922	0.102461	20	ENSG00000082293	6	69866556	70212468	+
ING1	eQTL_eQTLGen	ENSG00000153487	13	110718038	rs9521916	13	110733162	G	A	0.205767	-0.0202	0.0064	0.00159812	-0.297584	0.00954051	1.38403e-213	0.06788	0.0216164	0.00168824	0.123199	0.711888	20	ENSG00000153487	13	110712736	110723339	+
REV3L	eQTL_GTEx_Brain_Cerebellum	ENSG00000009413.15	6	111299028	rs9487668	6	111553466	A	G	0.171628	0.0242	0.0068	0.00037252	0.37623	0.0564542	2.65848e-11	0.0643224	0.0204897	0.00169377	0.00169377	0.170952	20	ENSG00000009413	6	111299028	111483715	-
ARMC1	eQTL_GTEx_Brain_Spinal_cord_cervical_c-1	ENSG00000104442.9	8	65602456	rs60786812	8	65570114	G	T	0.400394	-0.0184	0.0053	0.000517178	0.496595	0.0678522	2.50249e-13	-0.0370523	0.0118126	0.00170867	0.00170867	0.343166	20	ENSG00000104442	8	65602458	65634217	-
DPM2	eQTL_GTEx_Brain_Caudate_basal_ganglia	ENSG00000136908.17	9	127935099	rs2274426	9	127944802	G	A	0.873075	0.026	0.0077	0.000733815	-0.60125	0.07102	2.54124e-17	-0.0432432	0.0137877	0.00171059	0.00171059	0.15905	20	ENSG00000136908	9	127935099	127937854	-
NEMP2	eQTL_BrainMeta	ENSG00000189362.12	2	190519530	rs62181035	2	190493143	A	G	0.366382	-0.0182	0.0054	0.000750672	-0.248109	0.0291485	1.71136e-17	0.0733549	0.0234087	0.00172643	0.0131272	0.161693	20	ENSG00000189362	2	190504338	190534722	-
MAX	eQTL_BrainMeta	ENSG00000125952.20	14	65054434	rs7160683	14	65115425	G	A	0.429318	0.0182	0.0053	0.000594827	-0.238943	0.031262	2.11859e-14	-0.0761689	0.0243169	0.00173416	0.00173416	0.811758	20	ENSG00000125952	14	65006174	65102695	-
CRAT	eQTL_GTEx_Brain_Cerebellum	ENSG00000095321.16	9	129094810	rs1977447	9	129105917	T	C	0.302931	0.0196	0.0057	0.000584738	-0.343972	0.0453308	3.24789e-14	-0.0569814	0.0181932	0.00173611	0.00173611	0.306721	19	ENSG00000095321	9	129094142	129111189	-
MAN1A2	eQTL_BrainMeta	ENSG00000198162.12	1	117448160	rs1289863	1	117312067	T	C	0.338781	0.0184	0.0055	0.000821478	-0.282416	0.0317178	5.38581e-19	-0.0651522	0.0208041	0.00173797	0.00747682	0.378284	20	ENSG00000198162	1	117367449	117528872	+
ADORA2B	eQTL_GTEx_Brain_Spinal_cord_cervical_c-1	ENSG00000170425.3	17	15944917	rs1045599	17	15976596	T	C	0.569609	-0.0197	0.0053	0.000201617	-0.586703	0.101093	6.49174e-09	0.0335775	0.0107275	0.00174779	0.00174779	0.044217	20	ENSG00000170425	17	15945130	15975746	+
H2AZ2	eQTL_BrainMeta	ENSG00000105968.19	7	44837439	rs12155039	7	44833526	A	C	0.436959	0.0168	0.0052	0.00123458	-0.344188	0.027655	1.47435e-35	-0.0488105	0.0156087	0.00176525	0.00956714	0.181328	20	ENSG00000105968	7	44826791	44848087	-
RNF103	eQTL_eQTLGen	ENSG00000239305	2	86613632	rs2161894	2	86376882	G	A	0.487472	0.0168	0.0052	0.00123458	0.0988991	0.00801581	5.65431e-35	0.16987	0.0543516	0.00177567	0.000614639	0.901338	20	ENSG00000239305	2	86603398	86623866	-
ARMC1	eQTL_GTEx_Brain_Anterior_cingulate_cortex_BA24	ENSG00000104442.9	8	65602456	rs60786812	8	65570114	G	T	0.400394	-0.0184	0.0053	0.000517178	0.410341	0.0571714	7.1062e-13	-0.0448408	0.0143477	0.0017763	0.0017763	0.359819	20	ENSG00000104442	8	65602458	65634217	-
C15orf65	eQTL_eQTLGen	ENSG00000261652	15	55413646	rs112745993	15	55398634	T	A	0.0869	-0.0287	0.0091	0.00161134	0.750225	0.0326284	5.47711e-117	-0.0382552	0.0122433	0.00178053	0.0638343	0.970246	20	ENSG00000261652	15	55408495	55418798	+
COQ5	eQTL_GTEx_Brain_Cerebellar_Hemisphere	ENSG00000110871.14	12	120503274	rs516479	12	120568498	C	T	0.331664	0.0188	0.0056	0.000787524	0.471062	0.0551872	1.39295e-17	0.0399098	0.0127745	0.00178296	0.00178296	0.662936	14	ENSG00000110871	12	120503279	120534434	-
SYCE1L	eQTL_GTEx_Brain_Hippocampus	ENSG00000205078.5	16	77206441	rs74027188	16	77214448	G	A	0.303475	-0.0183	0.0056	0.00108365	1.03315	0.0974214	2.82583e-26	-0.0177128	0.00567182	0.00179047	0.00179047	0.887824	20	ENSG00000205078	16	77199408	77213215	+
SMPD2	eQTL_BrainMeta	ENSG00000135587.9	6	109442321	rs1048203	6	109441033	A	G	0.332683	0.0176	0.0055	0.00137428	0.453655	0.0317006	1.87833e-46	0.038796	0.0124231	0.00179092	0.00824883	0.696209	20	ENSG00000135587	6	109440724	109443919	+
ZKSCAN5	eQTL_BrainMeta	ENSG00000196652.12	7	99519681	rs73395508	7	99304271	C	A	0.0880705	-0.0338	0.0092	0.000238864	0.323764	0.0546578	3.15215e-09	-0.104397	0.0334376	0.00179537	0.00179537	0.442165	20	ENSG00000196652	7	99504662	99534700	+
ACTR2	eQTL_eQTLGen	ENSG00000138071	2	65249520	rs4143571	2	65275976	C	T	0.279743	-0.0181	0.0057	0.0014961	-0.146189	0.00871293	3.5117e-63	0.123812	0.0396828	0.00180819	0.00456138	0.447925	20	ENSG00000138071	2	65227788	65271253	+
SYCE1L	eQTL_GTEx_Brain_Nucleus_accumbens_basal_ganglia	ENSG00000205078.5	16	77206441	rs2343035	16	77208616	T	C	0.695587	0.0183	0.0056	0.00108365	-0.806084	0.076871	9.99846e-26	-0.0227023	0.00727669	0.0018093	0.00392945	0.982695	20	ENSG00000205078	16	77199408	77213215	+
AK9	eQTL_BrainMeta	ENSG00000155085.15	6	109592037	rs13201430	6	109634847	T	C	0.3934	0.0167	0.0053	0.00162744	-0.685324	0.031071	8.23939e-108	-0.024368	0.00781208	0.00181297	0.0220023	0.249972	20	ENSG00000155085	6	109492855	109691217	-
PCDH9	eQTL_eQTLGen	ENSG00000184226	13	66766640	rs9317655	13	67214647	A	C	0.376627	-0.0201	0.0054	0.000197477	0.0493413	0.00863969	1.1231e-08	-0.407367	0.130635	0.00181861	0.00181861	0.449708	6	ENSG00000184226	13	66302834	67230445	-
CRB1	eQTL_BrainMeta	ENSG00000134376.17	1	197373330	rs2786098	1	197356778	T	G	0.2168	-0.023	0.0063	0.000261431	0.210306	0.0351071	2.09291e-09	-0.109364	0.0350811	0.00182408	0.00182408	0.833886	20	ENSG00000134376	1	197268204	197478455	+
DTX3	eQTL_eQTLGen	ENSG00000178498	12	57607213	rs10747780	12	57586758	T	C	0.270681	0.0199	0.0059	0.00074386	0.0730169	0.00894201	3.19842e-16	0.27254	0.0874251	0.0018245	0.0018245	0.244781	14	ENSG00000178498	12	57604622	57609804	+
TXNL1	eQTL_BrainMeta	ENSG00000091164.13	18	56624405	rs654502	18	56579820	G	A	0.190932	-0.0215	0.0065	0.000940681	0.361876	0.0388096	1.11629e-20	-0.0594127	0.0190586	0.00182477	0.00182477	0.0871005	20	ENSG00000091164	18	56597209	56651600	-
ARMC1	eQTL_GTEx_Brain_Nucleus_accumbens_basal_ganglia	ENSG00000104442.9	8	65602456	rs34851482	8	65606227	A	G	0.323131	-0.0185	0.0056	0.000954616	0.43612	0.0463418	4.91694e-21	-0.0424195	0.0136087	0.00182642	0.00182642	0.642986	20	ENSG00000104442	8	65602458	65634217	-
LRGUK	eQTL_BrainMeta	ENSG00000155530.3	7	134195946	rs1986692	7	134058640	G	A	0.376114	-0.0168	0.0053	0.00152538	-0.561095	0.0331537	2.99216e-64	0.0299415	0.00961007	0.0018355	0.00333366	0.428008	20	ENSG00000155530	7	134127299	134264595	+
ADH1B	eQTL_BrainMeta	ENSG00000196616.14	4	99328865	rs56899508	4	99377241	T	G	0.122239	-0.0282	0.008	0.000423483	-0.296368	0.0445977	3.02472e-11	0.0951521	0.030556	0.00184556	0.0220877	0.208885	8	ENSG00000196616	4	99304971	99352760	-
PICK1	eQTL_BrainMeta	ENSG00000100151.16	22	38066006	rs6000991	22	38064477	T	C	0.376426	-0.0172	0.0054	0.00144661	0.496172	0.0336458	3.22034e-49	-0.0346654	0.0111343	0.00184951	0.0075543	0.864769	20	ENSG00000100151	22	38056311	38075701	+
SYCE1L	eQTL_GTEx_Brain_Anterior_cingulate_cortex_BA24	ENSG00000205078.5	16	77206441	rs2343035	16	77208616	T	C	0.695587	0.0183	0.0056	0.00108365	-0.929775	0.0908303	1.3622e-24	-0.0196822	0.00632243	0.0018515	0.0018515	0.95424	20	ENSG00000205078	16	77199408	77213215	+
WAPL	eQTL_BrainMeta	ENSG00000062650.20	10	86478524	rs11202058	10	86522854	A	G	0.313951	0.0201	0.0056	0.000331585	-0.200352	0.0320391	4.01656e-10	-0.100323	0.0322277	0.00185226	0.00185226	0.318661	20	ENSG00000062650	10	86435256	86521792	-
FADS1	eQTL_eQTLGen	ENSG00000149485	11	61814472	rs61896141	11	61788567	C	A	0.19103	0.0212	0.0068	0.00182301	0.560653	0.0107382	0	0.0378131	0.0121503	0.00185759	0.00357494	0.243357	20	ENSG00000149485	11	61799627	61829318	-
SYCE1L	eQTL_GTEx_Brain_Frontal_Cortex_BA9	ENSG00000205078.5	16	77206441	rs74027188	16	77214448	G	A	0.303475	-0.0183	0.0056	0.00108365	0.893238	0.0879038	2.94382e-24	-0.0204873	0.00658554	0.00186489	0.00186489	0.822703	20	ENSG00000205078	16	77199408	77213215	+
PTK2	eQTL_GTEx_Brain_Amygdala	ENSG00000169398.19	8	140657900	rs4355822	8	140736225	A	G	0.500101	-0.0189	0.0052	0.000278396	-0.300107	0.0499408	1.86373e-09	0.0629775	0.02025	0.00187086	0.00187086	0.283032	20	ENSG00000169398	8	140657900	141002216	-
FLYWCH2	eQTL_eQTLGen	ENSG00000162076	16	2891298	rs1063677	16	2895247	G	C	0.437644	0.0162	0.0052	0.00183705	0.385263	0.00765986	0	0.0420492	0.0135231	0.00187452	0.0050794	0.0141513	20	ENSG00000162076	16	2883213	2899382	+
MAEL	eQTL_GTEx_Brain_Putamen_basal_ganglia	ENSG00000143194.12	1	166975582	rs7551881	1	166986075	T	G	0.349697	0.0182	0.0054	0.000750672	-0.750379	0.0931544	7.93363e-16	-0.0242544	0.00780089	0.00187604	0.00187604	0.835825	20	ENSG00000143194	1	166975582	167022214	+
POGZ	eQTL_GTEx_Brain_Cerebellum	ENSG00000143442.21	1	151402724	rs3748550	1	151412257	A	G	0.829415	0.0235	0.0069	0.000659712	-0.43379	0.0570101	2.76222e-14	-0.0541737	0.017427	0.00187973	0.00187973	0.324115	14	ENSG00000143442	1	151402724	151459494	-
RNF149	eQTL_GTEx_Brain_Nucleus_accumbens_basal_ganglia	ENSG00000163162.8	2	101271219	rs13017536	2	101275676	T	C	0.41303	-0.0246	0.0073	0.000752056	0.432482	0.0537721	8.77632e-16	-0.056881	0.018301	0.0018831	0.0018831	0.000465223	20	ENSG00000163162	2	101271219	101308701	-
CCDC190	eQTL_GTEx_Brain_Caudate_basal_ganglia	ENSG00000185860.13	1	162824458	rs12024415	1	162862616	T	C	0.173976	0.0242	0.0068	0.00037252	0.566766	0.0889431	1.86299e-10	0.0426984	0.0137422	0.00188937	0.00188937	0.2994	12	ENSG00000185860	1	162824458	162868761	-
DPT	eQTL_BrainMeta	ENSG00000143196.5	1	168712337	rs1407476	1	169017849	C	T	0.062	0.0366	0.0104	0.0004328	0.395314	0.0597802	3.77125e-11	0.0925846	0.0298017	0.00189199	0.00808879	0.599799	10	ENSG00000143196	1	168695468	168729206	-
ACOT2	eQTL_GTEx_Brain_Spinal_cord_cervical_c-1	ENSG00000119673.14	14	73567620	rs8009089	14	72809304	A	G	0.871817	0.0289	0.0077	0.000174559	0.817906	0.147732	3.08742e-08	0.0353341	0.0113737	0.00189215	0.00189215	0.612906	20	ENSG00000119673	14	73567620	73575658	+
TSPAN2	eQTL_BrainMeta	ENSG00000134198.10	1	115068757	rs12034918	1	115083664	A	G	0.207932	0.0211	0.0065	0.00116976	0.419779	0.03963	3.23003e-26	0.0502645	0.0161951	0.0019113	0.00614926	0.0826971	20	ENSG00000134198	1	115048011	115089503	-
TDGF1	eQTL_GTEx_Brain_Substantia_nigra	ENSG00000241186.9	3	46574534	rs9682509	3	46554774	C	G	0.236931	0.0206	0.006	0.000596209	0.889166	0.12254	3.98297e-13	0.0231678	0.00746515	0.00191273	0.00191273	0.259927	14	ENSG00000241186	3	46574534	46582457	+
RHOT2	eQTL_BrainMeta	ENSG00000140983.14	16	671140	rs34775748	16	656668	A	G	0.23053	-0.021	0.0061	0.000576102	0.228038	0.0318351	7.88753e-13	-0.0920901	0.029679	0.00191653	0.00191653	0.0774119	20	ENSG00000140983	16	668105	674174	+
SMARCA2	eQTL_BrainMeta	ENSG00000080503.24	9	2086957	rs10964466	9	2028942	G	A	0.104706	0.0303	0.0085	0.000364264	0.29117	0.0462257	2.99828e-10	0.104063	0.0335432	0.00191987	0.00191987	0.22585	20	ENSG00000080503	9	1980290	2193624	+
ST6GAL2	eQTL_BrainMeta	ENSG00000144057.15	2	106844354	rs1034811	2	106886868	C	T	0.318288	-0.0178	0.0056	0.00148003	0.512992	0.0361674	1.1539e-45	-0.0346984	0.0111871	0.0019245	0.067494	0.168194	20	ENSG00000144057	2	106801600	106887108	-
PPP2R2B	eQTL_eQTLGen	ENSG00000156475	5	146832965	rs186459	5	146868397	G	A	0.365627	0.0169	0.0054	0.00175027	-0.1892	0.00814303	2.03612e-119	-0.0893235	0.028799	0.00192465	0.0179565	0.55094	20	ENSG00000156475	5	146580742	147084784	-
ESD	eQTL_eQTLGen	ENSG00000139684	13	46784338	rs8192889	13	46784405	C	T	0.474243	0.0162	0.0052	0.00183705	-0.281914	0.00854885	1.74546e-238	-0.0574643	0.0185275	0.00192494	0.118787	0.678642	20	ENSG00000139684	13	46771256	46797420	-
ARMC1	eQTL_GTEx_Brain_Frontal_Cortex_BA9	ENSG00000104442.9	8	65602456	rs34851482	8	65606227	A	G	0.323131	-0.0185	0.0056	0.000954616	0.493123	0.054834	2.40537e-19	-0.037516	0.0120982	0.00192894	0.00192894	0.120036	20	ENSG00000104442	8	65602458	65634217	-
NOS1	eQTL_GTEx_Brain_Hippocampus	ENSG00000089250.18	12	117208142	rs11068491	12	117442206	G	A	0.440614	-0.0179	0.0052	0.000576774	-0.5409	0.0757964	9.59317e-13	0.033093	0.0106736	0.0019323	0.0019323	0.0826278	18	ENSG00000089250	12	117208142	117452170	-
MAEL	eQTL_GTEx_Brain_Hypothalamus	ENSG00000143194.12	1	166975582	rs7551881	1	166986075	T	G	0.349697	0.0182	0.0054	0.000750672	-0.672353	0.0850454	2.66183e-15	-0.0270691	0.00873088	0.00193268	0.00193268	0.86377	20	ENSG00000143194	1	166975582	167022214	+
ATP5MF	eQTL_BrainMeta	ENSG00000241468.8	7	99457331	rs3901286	7	99510104	A	C	0.152841	-0.0261	0.0073	0.00034977	-0.347625	0.055863	4.88323e-10	0.0750809	0.024219	0.00193466	0.00193466	0.143966	20	ENSG00000241468	7	99448475	99466186	-
KIF26A	eQTL_BrainMeta	ENSG00000066735.14	14	104159809	rs35956368	14	104145424	G	T	0.452779	-0.0182	0.0052	0.000465258	0.191407	0.0287205	2.65595e-11	-0.0950852	0.0306858	0.00194389	0.00194389	0.0655534	20	ENSG00000066735	14	104138587	104180894	+
NIT1	eQTL_GTEx_Brain_Cerebellum	ENSG00000158793.13	1	161118112	rs75766096	1	160979031	A	C	0.0235644	0.0574	0.0168	0.000633929	1.72095	0.235968	3.02799e-13	0.0333537	0.0107802	0.00197493	0.00197493	0.798096	8	ENSG00000158793	1	161118086	161125445	+
MAGI3	eQTL_eQTLGen	ENSG00000081026	1	113538219	rs1230642	1	113722869	G	A	0.217154	-0.0226	0.0063	0.000334118	-0.0580098	0.00950389	1.0358e-09	0.389589	0.12597	0.00198332	0.00198332	0.0638726	20	ENSG00000081026	1	113390515	113685923	+
MAEL	eQTL_GTEx_Brain_Amygdala	ENSG00000143194.12	1	166975582	rs7551881	1	166986075	T	G	0.349697	0.0182	0.0054	0.000750672	-0.713007	0.0917516	7.78322e-15	-0.0255257	0.00825519	0.0019876	0.0019876	0.809298	20	ENSG00000143194	1	166975582	167022214	+
SYCE1L	eQTL_GTEx_Brain_Substantia_nigra	ENSG00000205078.5	16	77206441	rs2278046	16	77213180	T	C	0.304135	-0.0184	0.0056	0.00101724	1.00283	0.109804	6.66704e-20	-0.0183481	0.00593459	0.00199002	0.00199002	0.887032	20	ENSG00000205078	16	77199408	77213215	+
LCLAT1	eQTL_GTEx_Brain_Cortex	ENSG00000172954.13	2	30447226	rs6727836	2	30431453	A	C	0.641353	0.0197	0.0054	0.000264137	-0.406816	0.0698979	5.8795e-09	-0.0484248	0.0156659	0.00199416	0.00199416	0.0902416	20	ENSG00000172954	2	30447226	30644225	+
CTSB	eQTL_eQTLGen	ENSG00000164733	8	11856028	rs1296022	8	11864846	A	G	0.285729	0.0189	0.0061	0.00194594	-0.370598	0.00846085	0	-0.0509987	0.016501	0.00199727	0.044085	0.501778	20	ENSG00000164733	8	11842524	11869533	-
DPEP2	eQTL_eQTLGen	ENSG00000167261	16	67993990	rs12934863	16	68043168	G	A	0.45863	-0.0283	0.0091	0.00187157	0.240164	0.00872761	1.07737e-166	-0.117836	0.038132	0.00200009	0.196092	3.84353e-05	20	ENSG00000167261	16	67987394	68000586	-
JMJD6	eQTL_eQTLGen	ENSG00000070495	17	76719816	rs2240774	17	76714490	C	T	0.47185	0.0161	0.0052	0.00196049	-0.37862	0.00778514	0	-0.0425228	0.0137619	0.00200225	0.14312	0.0822355	20	ENSG00000070495	17	76712832	76726799	-
ABCA3	eQTL_eQTLGen	ENSG00000167972	16	2308314	rs17135889	16	2337259	A	G	0.1216	0.0248	0.0078	0.00147536	-0.197374	0.015118	5.90431e-39	-0.12565	0.0406739	0.00200698	0.00967941	0.532389	13	ENSG00000167972	16	2275881	2340746	-
DZANK1	eQTL_GTEx_Brain_Cerebellar_Hemisphere	ENSG00000089091.16	20	18383367	rs11087257	20	18575974	T	C	0.111195	0.0295	0.0082	0.000321215	-0.652936	0.108703	1.89451e-09	-0.0451805	0.0146389	0.00202642	0.00233646	0.644996	20	ENSG00000089091	20	18383367	18467281	-
NPIPB6	eQTL_BrainMeta	ENSG00000198156.10	16	28353031	rs28472312	16	28814728	C	T	0.297504	0.0195	0.0057	0.000623793	-0.235774	0.032976	8.68603e-13	-0.0827063	0.0268006	0.00202877	0.00202877	7.95658e-05	16	ENSG00000198156	16	28342517	28363508	-	chr16:28032060:29484436	rs4788062	28629858
CELF2	eQTL_eQTLGen	ENSG00000048740	10	11067536	rs618208	10	11170740	C	G	0.417393	0.0168	0.0053	0.00152538	0.107129	0.00799053	5.50205e-41	0.15682	0.050837	0.00203712	0.000526468	0.0602741	20	ENSG00000048740	10	10798397	11336675	+
TLCD4	eQTL_BrainMeta	ENSG00000152078.10	1	95157481	rs4950076	1	95111741	T	C	0.516256	-0.0186	0.0052	0.000347662	0.204614	0.0338437	1.48608e-09	-0.0909027	0.0295283	0.0020805	0.0020805	0.318475	20	ENSG00000152078	1	95117355	95197607	+
GOLGA1	eQTL_BrainMeta	ENSG00000136935.14	9	124913383	rs876663	9	124857862	G	A	0.474077	-0.018	0.0052	0.000537097	0.194429	0.0288936	1.7067e-11	-0.0925789	0.0300762	0.00208291	0.00208291	0.381849	20	ENSG00000136935	9	124878275	124948492	-
PTPA	eQTL_BrainMeta	ENSG00000119383.21	9	129129948	rs2480452	9	129147457	T	C	0.0766	0.0307	0.0098	0.00173234	-0.907999	0.0552375	1.02084e-60	-0.0338106	0.0109872	0.00208905	0.00811855	0.121391	20	ENSG00000119383	9	129110950	129148946	+
CHRNB2	eQTL_eQTLGen	ENSG00000160716	1	154573896	rs11264222	1	154581881	T	C	0.304597	-0.0178	0.0057	0.00179135	0.156969	0.00896044	1.0443e-68	-0.113398	0.0368854	0.00210968	0.0286933	0.00915879	20	ENSG00000160716	1	154567778	154580013	+
ALKBH5	eQTL_GTEx_Brain_Hippocampus	ENSG00000091542.8	17	18183078	rs2605137	17	18236086	A	G	0.343537	0.0192	0.0054	0.000377181	0.370053	0.0605732	1.00137e-09	0.0518845	0.016884	0.00211923	0.00211923	0.0464168	12	ENSG00000091542	17	18183078	18209954	+
CYP17A1	eQTL_eQTLGen	ENSG00000148795	10	102834002	rs284856	10	102814572	A	T	0.401308	0.0172	0.0053	0.00117334	0.0775359	0.00812285	1.35579e-21	0.221833	0.072198	0.00212231	4.91405e-05	0.017597	20	ENSG00000148795	10	102830531	102837472	-
CARS2	eQTL_BrainMeta	ENSG00000134905.17	13	110677507	rs7318291	13	110700113	T	C	0.236568	-0.0191	0.0061	0.00174125	-0.541121	0.0345258	2.31542e-55	0.0352971	0.0114957	0.0021372	0.0262637	0.29786	20	ENSG00000134905	13	110641412	110713603	-
SYCE1L	eQTL_GTEx_Brain_Amygdala	ENSG00000205078.5	16	77206441	rs61267588	16	77207713	G	A	0.304315	-0.0187	0.0056	0.000839941	0.739322	0.0954898	9.7546e-15	-0.0252934	0.00824897	0.0021676	0.0021676	0.691527	20	ENSG00000205078	16	77199408	77213215	+
YWHAZ	eQTL_GTEx_Brain_Frontal_Cortex_BA9	ENSG00000164924.17	8	100916525	rs71506350	8	100950673	G	A	0.609856	-0.0183	0.0053	0.000554738	-0.198554	0.0298063	2.71094e-11	0.0921664	0.0300656	0.00217303	0.00217303	0.618351	10	ENSG00000164924	8	100916523	100953388	-
ATXN3	eQTL_BrainMeta	ENSG00000066427.24	14	92075558	rs8022758	14	92059127	C	T	0.2243	-0.0195	0.0062	0.00165995	0.443841	0.0328498	1.34255e-41	-0.0439347	0.0143424	0.00218939	0.0020003	0.0358276	20	ENSG00000066427	14	92044496	92106621	-
TAF4	eQTL_GTEx_Brain_Cerebellum	ENSG00000130699.18	20	61953469	rs2281734	20	62007345	A	C	0.653965	0.0186	0.0055	0.000720078	0.39784	0.0552047	5.73545e-13	0.0467525	0.0152711	0.00220237	0.00220237	0.417288	19	ENSG00000130699	20	61953469	62065881	-
SLC24A1	eQTL_eQTLGen	ENSG00000074621	15	65636186	rs112912313	15	65604194	T	C	0.0593797	0.0348	0.011	0.00155811	-0.219822	0.0182216	1.64039e-33	-0.15831	0.0517325	0.00221218	0.0516707	0.0507678	20	ENSG00000074621	15	65611366	65660995	+
CPSF4	eQTL_GTEx_Brain_Cortex	ENSG00000160917.14	7	99438922	rs6962772	7	99484107	G	A	0.1562	-0.025	0.0073	0.000615575	0.45062	0.0662177	1.00958e-11	-0.0554791	0.0181356	0.00221985	0.00221985	0.139196	20	ENSG00000160917	7	99438922	99457373	+
SNX11	eQTL_GTEx_Brain_Caudate_basal_ganglia	ENSG00000002919.14	17	48103357	rs2051821	17	48066153	C	T	0.206186	-0.0219	0.0063	0.000508591	-0.407945	0.0633475	1.1963e-10	0.0536837	0.0175496	0.00222094	0.00222094	0.119443	10	ENSG00000002919	17	48103357	48123601	+
PDSS2	eQTL_BrainMeta	ENSG00000164494.12	6	107306063	rs9486547	6	107176330	T	C	0.353577	0.0169	0.0054	0.00175027	0.451531	0.0315443	1.7846e-46	0.0374282	0.0122418	0.00223261	0.00694655	0.0163479	20	ENSG00000164494	6	107152562	107459564	-
RGL3	eQTL_eQTLGen	ENSG00000205517	19	11401834	rs10413578	19	11401697	G	A	0.0701833	0.0311	0.0101	0.00207552	0.787796	0.0309581	7.58126e-143	0.0394772	0.0129141	0.00223632	0.06683	0.314287	20	ENSG00000205517	19	11384341	11419328	-
GATB	eQTL_GTEx_Brain_Cortex	ENSG00000059691.11	4	151670504	rs6816002	4	151668287	A	G	0.370408	-0.0187	0.0054	0.000534262	-0.307354	0.0472594	7.84482e-11	0.0608419	0.0199048	0.00223828	0.00223828	0.593129	20	ENSG00000059691	4	151670504	151761007	-
NDFIP2	eQTL_BrainMeta	ENSG00000102471.14	13	79518599	rs314690	13	79434822	T	C	0.345634	-0.0184	0.0055	0.000821478	0.233705	0.0311389	6.13161e-14	-0.0787317	0.0257661	0.00224586	0.00224586	0.443534	20	ENSG00000102471	13	79481124	79556077	+
UBE4B	eQTL_eQTLGen	ENSG00000130939	1	10107036	rs2273298	1	10158319	G	A	0.119986	0.024	0.0078	0.00209149	-0.280268	0.0112279	1.58986e-137	-0.0856323	0.0280411	0.00225955	0.030197	0.131448	20	ENSG00000130939	1	10032832	10181239	+
CECR2	eQTL_GTEx_Brain_Cerebellar_Hemisphere	ENSG00000099954.18	22	17359949	rs5747112	22	17412507	G	A	0.549196	-0.0175	0.0052	0.00076437	0.335616	0.0462785	4.10365e-13	-0.0521429	0.0170809	0.00226792	0.00226792	0.805168	9	ENSG00000099954	22	17359949	17558151	+
ASIC1	eQTL_eQTLGen	ENSG00000110881	12	50070580	rs590460	12	50056193	T	C	0.356339	0.0169	0.0054	0.00175027	-0.134852	0.00976099	2.05811e-43	-0.125323	0.0410585	0.00227101	0.038266	0.271295	20	ENSG00000110881	12	50057548	50083611	+
PEPD	eQTL_GTEx_Brain_Cerebellum	ENSG00000124299.13	19	33386950	rs56187503	19	33362354	T	C	0.433226	-0.0171	0.0052	0.00100737	0.388922	0.0476609	3.34488e-16	-0.0439677	0.0144151	0.0022876	0.0022876	0.39229	20	ENSG00000124299	19	33386950	33521791	-
VEPH1	eQTL_eQTLGen	ENSG00000197415	3	157396680	rs1840678	3	157526614	G	C	0.319128	-0.0176	0.0056	0.00167307	-0.108397	0.00858794	1.5971e-36	0.162366	0.0532394	0.00229042	0.0298374	0.382867	20	ENSG00000197415	3	157259742	157533619	-
SMPD2	eQTL_eQTLGen	ENSG00000135587	6	109442322	rs7372	6	109366911	G	A	0.332349	0.0168	0.0055	0.00225402	0.444296	0.00842376	0	0.0378126	0.0123999	0.00229272	0.000437487	0.535793	20	ENSG00000135587	6	109440724	109443919	+
CD14	eQTL_BrainMeta	ENSG00000170458.14	5	140632715	rs2569185	5	140624448	A	G	0.29005	0.018	0.0057	0.00158913	0.42568	0.0363442	1.1005e-31	0.0422853	0.0138685	0.00229592	0.00741533	0.636464	20	ENSG00000170458	5	140631728	140633700	-
PEPD	eQTL_GTEx_Brain_Cerebellar_Hemisphere	ENSG00000124299.13	19	33386950	rs56187503	19	33362354	T	C	0.433226	-0.0171	0.0052	0.00100737	0.377187	0.0463841	4.2288e-16	-0.0453356	0.0148709	0.00229896	0.00229896	0.655944	20	ENSG00000124299	19	33386950	33521791	-
MYRF	eQTL_BrainMeta	ENSG00000124920.14	11	61770577	rs174533	11	61781553	A	G	0.349213	0.0198	0.0055	0.000318217	0.161334	0.0281957	1.0531e-08	0.122727	0.0402767	0.0023107	0.0023107	0.0425863	20	ENSG00000124920	11	61752636	61788518	+
SLC10A5	eQTL_BrainMeta	ENSG00000253598.3	8	81694345	rs75348453	8	81713911	A	G	0.0513013	0.0387	0.0122	0.00151325	-0.71157	0.0653402	1.28314e-27	-0.0543868	0.0178577	0.00232247	0.000744107	0.384178	20	ENSG00000253598	8	81693631	81695058	-
LGALSL	eQTL_eQTLGen	ENSG00000119862	2	64457675	rs34354460	2	64273881	T	G	0.13899	0.0229	0.0075	0.00226314	0.525403	0.0125159	0	0.0435856	0.0143125	0.00232457	0.024392	0.881432	20	ENSG00000119862	2	64453969	64461381	+
ILDR2	eQTL_BrainMeta	ENSG00000143195.13	1	166935625	rs7551881	1	166986075	T	G	0.349697	0.0182	0.0054	0.000750672	0.232659	0.0327386	1.18971e-12	0.0782262	0.0256879	0.00232487	0.00232487	0.469826	20	ENSG00000143195	1	166895711	166975540	-
AMDHD2	eQTL_BrainMeta	ENSG00000162066.16	16	2525889	rs79860296	16	2487169	T	C	0.096168	0.0256	0.0082	0.00179657	-0.637223	0.0462212	3.07753e-43	-0.0401743	0.0131942	0.00232791	0.00232791	0.223734	18	ENSG00000162066	16	2520357	2531422	+
CMTR1	eQTL_BrainMeta	ENSG00000137200.13	6	37458023	rs4714068	6	37487866	T	G	0.476081	0.0164	0.0052	0.00161134	-0.34029	0.0293372	4.15696e-31	-0.0481942	0.0158359	0.00233957	0.0108854	0.104737	20	ENSG00000137200	6	37433219	37482827	+
SNRK	eQTL_eQTLGen	ENSG00000163788	3	43355638	rs2135511	3	43327047	G	A	0.25955	-0.0183	0.0059	0.00192416	-0.13675	0.00870387	1.26357e-55	0.133821	0.0439771	0.0023426	0.00361509	0.053157	20	ENSG00000163788	3	43286512	43424764	+
EPB41L4A	eQTL_GTEx_Brain_Cortex	ENSG00000129595.12	5	112142441	rs821746	5	112322196	T	A	0.146668	-0.0261	0.0074	0.000420254	0.499898	0.0830701	1.76821e-09	-0.0522107	0.0171582	0.0023431	0.0023431	0.140156	20	ENSG00000129595	5	112142441	112419313	-
UNC5D	eQTL_BrainMeta	ENSG00000156687.11	8	35516012	rs2897246	8	35267532	A	G	0.424458	0.0167	0.0053	0.00162744	0.404632	0.0345949	1.33173e-31	0.0412721	0.0135653	0.00234643	0.00234643	0.299893	20	ENSG00000156687	8	35235475	35796550	+
EXTL3	eQTL_eQTLGen	ENSG00000012232	8	28678034	rs13258975	8	28830525	A	G	0.162723	-0.0259	0.0072	0.000321634	0.0619639	0.0108842	1.2483e-08	-0.417985	0.137449	0.00235783	0.00235783	0.0998941	12	ENSG00000012232	8	28600469	28756561	+
ACP7	eQTL_GTEx_Brain_Caudate_basal_ganglia	ENSG00000183760.10	19	39083913	rs10405300	19	39059405	C	A	0.412537	0.0186	0.0053	0.000449062	0.391019	0.0641892	1.11746e-09	0.047568	0.0156428	0.00235874	0.00235874	0.666433	14	ENSG00000183760	19	39083913	39111493	+
ARMC1	eQTL_GTEx_Brain_Hippocampus	ENSG00000104442.9	8	65602456	rs34851482	8	65606227	A	G	0.323131	-0.0185	0.0056	0.000954616	0.376139	0.0484754	8.53456e-15	-0.0491839	0.0161813	0.00236928	0.00236928	0.10851	20	ENSG00000104442	8	65602458	65634217	-
PICK1	eQTL_GTEx_Brain_Spinal_cord_cervical_c-1	ENSG00000100151.15	22	38056311	rs6000991	22	38064477	C	T	0.623574	0.0172	0.0054	0.00144661	-0.776392	0.0764457	3.11201e-24	-0.0221538	0.00728928	0.00237189	0.00237189	0.973586	20	ENSG00000100151	22	38056311	38075701	+
GATAD2A	eQTL_BrainMeta	ENSG00000167491.17	19	19447379	rs2905432	19	19373486	G	A	0.353745	-0.0166	0.0054	0.00211157	-0.621296	0.030841	2.96848e-90	0.0267184	0.00879213	0.00237447	0.0633204	0.831408	20	ENSG00000167491	19	19385826	19508932	+
FKBP15	eQTL_eQTLGen	ENSG00000119321	9	113191162	rs17762660	9	113190134	T	C	0.07675	0.0309	0.0101	0.00221776	0.465849	0.01776	1.20141e-151	0.0663305	0.0218278	0.00237518	0.0176973	0.00955557	20	ENSG00000119321	9	113161006	113221458	-
HAUS5	eQTL_eQTLGen	ENSG00000249115	19	35619045	rs35254884	19	35633457	T	C	0.122396	-0.0252	0.008	0.0016327	0.160445	0.0139416	1.19679e-30	-0.157063	0.0516954	0.00237961	0.00154521	0.181994	17	ENSG00000249115	19	35612735	35625355	+
TRIM16	eQTL_eQTLGen	ENSG00000221926	17	15656136	rs55748835	17	15703968	T	G	0.45585	-0.016	0.0052	0.00209149	-0.173594	0.00919245	1.53267e-79	0.0921691	0.03035	0.00239044	0.024313	0.0305824	20	ENSG00000221926	17	15627960	15684311	-
FADS3	eQTL_GTEx_Brain_Cerebellum	ENSG00000221968.8	11	61873519	rs174561	11	61815236	C	T	0.312613	0.0194	0.0057	0.000665263	-0.397758	0.059173	1.79311e-11	-0.0487734	0.0160625	0.00239369	0.00239369	0.332177	20	ENSG00000221968	11	61873519	61892051	-
ZKSCAN3	eQTL_eQTLGen	ENSG00000189298	6	28359560	rs213230	6	28362487	G	A	0.2795	-0.0214	0.007	0.00223458	0.26358	0.0101651	3.05719e-148	-0.0811898	0.0267413	0.00239649	0.00872332	0.502619	20	ENSG00000189298	6	28349947	28369172	+
NSF	eQTL_BrainMeta	ENSG00000073969.18	17	46674066	rs8079695	17	46084075	T	C	0.181695	0.0223	0.0069	0.00122977	0.387906	0.0438203	8.58091e-19	0.0574882	0.0189362	0.00239835	0.00286451	0.050628	20	ENSG00000073969	17	46590669	46757464	+
RNF8	eQTL_GTEx_Brain_Caudate_basal_ganglia	ENSG00000112130.16	6	37353972	rs4714071	6	37506617	T	C	0.512394	-0.0185	0.0052	0.000374127	0.305438	0.0525219	6.04738e-09	-0.0605688	0.0199579	0.00240672	0.00240672	0.0744515	20	ENSG00000112130	6	37353979	37394734	+
CECR2	eQTL_GTEx_Brain_Cerebellum	ENSG00000099954.18	22	17359949	rs4819581	22	17407638	G	A	0.5548	-0.0172	0.0052	0.000940681	0.408337	0.0535794	2.51419e-14	-0.0421221	0.0138823	0.00241145	0.00241145	0.913244	8	ENSG00000099954	22	17359949	17558151	+
FBL	eQTL_BrainMeta	ENSG00000105202.9	19	39840418	rs11881344	19	39846440	T	C	0.344327	-0.0194	0.0055	0.000419864	-0.196666	0.0330582	2.69652e-09	0.0986444	0.0325123	0.00241287	0.00241287	0.812162	8	ENSG00000105202	19	39834458	39846379	-
ERAL1	eQTL_eQTLGen	ENSG00000132591	17	28858036	rs4795457	17	28760911	T	C	0.2025	-0.0196	0.0064	0.00219497	-0.21736	0.00975023	4.33974e-110	0.090173	0.0297208	0.00241331	0.127115	0.468159	20	ENSG00000132591	17	28855010	28861061	+
TBC1D26	eQTL_BrainMeta	ENSG00000214946.14	17	15740720	rs494460	17	15669243	A	G	0.27135	-0.018	0.0059	0.00228196	-0.812833	0.0300175	1.7577e-161	0.0221448	0.00730449	0.00243208	0.0413291	0.582367	20	ENSG00000214946	17	15732247	15746162	+
RPS6KA1	eQTL_BrainMeta	ENSG00000117676.14	1	26552395	rs921893	1	26543119	G	A	0.270559	-0.0207	0.0058	0.000358394	-0.179017	0.0311618	9.2041e-09	0.115631	0.0381423	0.00243285	0.00243285	0.0069164	20	ENSG00000117676	1	26529761	26575030	+
PICK1	eQTL_GTEx_Brain_Putamen_basal_ganglia	ENSG00000100151.15	22	38056311	rs1004764	22	38078845	A	G	0.619536	0.0173	0.0053	0.00109793	-0.428089	0.0523497	2.89814e-16	-0.0404122	0.0133305	0.00243292	0.00243292	0.89205	20	ENSG00000100151	22	38056311	38075701	+
BNIP3	eQTL_GTEx_Brain_Cerebellum	ENSG00000176171.11	10	131966455	rs4342945	10	131938153	C	T	0.5001	0.0174	0.0052	0.000819409	-0.545373	0.0761668	8.05346e-13	-0.0319048	0.0105245	0.00243371	0.00243371	0.487136	13	ENSG00000176171	10	131967684	131981967	-
VKORC1L1	eQTL_BrainMeta	ENSG00000196715.7	7	65916319	rs426438	7	66047407	A	G	0.455096	-0.0172	0.0052	0.000940681	-0.309609	0.0410443	4.58305e-14	0.055554	0.0183391	0.00245155	0.000231198	0.57451	19	ENSG00000196715	7	65873074	65959563	+
NOS1	eQTL_GTEx_Brain_Cortex	ENSG00000089250.18	12	117208142	rs3844050	12	117441541	G	A	0.444038	-0.0178	0.0052	0.000619166	-0.442887	0.0682511	8.63585e-11	0.0401908	0.0132746	0.00246465	0.00246465	0.17392	10	ENSG00000089250	12	117208142	117452170	-
DPM2	eQTL_GTEx_Brain_Putamen_basal_ganglia	ENSG00000136908.17	9	127935099	rs2274426	9	127944802	G	A	0.873075	0.026	0.0077	0.000733815	-0.541142	0.079381	9.29447e-12	-0.0480465	0.015879	0.00247989	0.00247989	0.0882577	20	ENSG00000136908	9	127935099	127937854	-
FAM168A	eQTL_eQTLGen	ENSG00000054965	11	73499338	rs10751226	11	73601207	C	T	0.174802	0.021	0.0068	0.00201349	0.157166	0.0109829	1.8951e-46	0.133617	0.0442624	0.0025383	0.100855	0.287678	20	ENSG00000054965	11	73400487	73598189	-
KIF17	eQTL_GTEx_Brain_Nucleus_accumbens_basal_ganglia	ENSG00000117245.12	1	20664014	rs601329	1	20717668	G	A	0.708217	0.0192	0.0057	0.000756	0.312933	0.0462083	1.26823e-11	0.061355	0.0203435	0.00256174	0.00256174	0.485635	20	ENSG00000117245	1	20664014	20718017	-
IST1	eQTL_eQTLGen	ENSG00000182149	16	71888598	rs34664834	16	71888066	A	G	0.273742	0.018	0.0058	0.0019128	-0.222533	0.0174541	3.13347e-37	-0.0808869	0.0268246	0.0025664	0.0130764	0.12683	20	ENSG00000182149	16	71845996	71931199	+
PNPLA5	eQTL_GTEx_Brain_Nucleus_accumbens_basal_ganglia	ENSG00000100341.11	22	43879678	rs11912607	22	43882600	G	C	0.207644	-0.0215	0.0064	0.00078119	0.390574	0.0571412	8.18654e-12	-0.0550472	0.0182582	0.00257045	0.00257045	0.0331432	20	ENSG00000100341	22	43879678	43892013	-
FASTKD2	eQTL_eQTLGen	ENSG00000118246	2	206780773	rs7594645	2	206781950	G	A	0.0728573	0.0335	0.0105	0.00142038	-0.160581	0.017448	3.468e-20	-0.208617	0.0692051	0.00257419	0.00628022	0.00922228	20	ENSG00000118246	2	206765357	206796189	+
KIF17	eQTL_GTEx_Brain_Frontal_Cortex_BA9	ENSG00000117245.12	1	20664014	rs601329	1	20717668	G	A	0.708217	0.0192	0.0057	0.000756	0.319077	0.0472887	1.50495e-11	0.0601736	0.0199663	0.00258039	0.00258039	0.271153	20	ENSG00000117245	1	20664014	20718017	-
METTL26	eQTL_GTEx_Brain_Cerebellum	ENSG00000130731.15	16	634427	rs12447392	16	666798	T	C	0.14514	-0.0261	0.0073	0.00034977	0.308861	0.0551712	2.16548e-08	-0.084504	0.0280442	0.00258469	0.00258469	0.344837	19	ENSG00000130731	16	634427	636366	-
PLD1	eQTL_BrainMeta	ENSG00000075651.16	3	171705677	rs4894769	3	171798516	A	T	0.437863	0.0163	0.0053	0.0021017	0.433682	0.0288417	4.22299e-51	0.0375851	0.0124739	0.00258599	0.0234617	0.403344	20	ENSG00000075651	3	171600404	171810950	-
LIMK2	eQTL_GTEx_Brain_Nucleus_accumbens_basal_ganglia	ENSG00000182541.17	22	31212274	rs5997969	22	31394028	C	T	0.665106	-0.0198	0.0055	0.000318217	0.282057	0.0512821	3.79562e-08	-0.0701986	0.0233052	0.0025941	0.0025941	0.173772	20	ENSG00000182541	22	31212239	31280080	+
SUMF2	eQTL_GTEx_Brain_Caudate_basal_ganglia	ENSG00000129103.17	7	56064002	rs2538047	7	56097703	G	C	0.500851	0.0182	0.0052	0.000465258	-0.31925	0.0542196	3.90692e-09	-0.0570086	0.0189485	0.0026245	0.0026245	0.0353959	20	ENSG00000129103	7	56064002	56080670	+
ZIC4	eQTL_GTEx_Brain_Cerebellum	ENSG00000174963.17	3	147386046	rs62273371	3	147428819	A	T	0.228066	0.0209	0.0062	0.000749046	-0.358195	0.0537059	2.56556e-11	-0.0583481	0.0193942	0.00262516	0.00262516	0.249144	17	ENSG00000174963	3	147386046	147406809	-	chr3:146892042:147892042	rs68153678	147486033
TRIM16	eQTL_BrainMeta	ENSG00000221926.13	17	15656136	rs170912	17	15684089	C	A	0.272317	-0.0185	0.0058	0.00142443	-0.293611	0.0325783	2.01442e-19	0.0630084	0.0209547	0.00263932	0.0111441	0.213056	20	ENSG00000221926	17	15627960	15684311	-
AK9	eQTL_GTEx_Brain_Nucleus_accumbens_basal_ganglia	ENSG00000155085.15	6	109492856	rs13201430	6	109634847	T	C	0.3934	0.0167	0.0053	0.00162744	-0.569404	0.056762	1.10898e-23	-0.0293289	0.00975636	0.00264593	0.00264593	0.583705	20	ENSG00000155085	6	109492855	109691217	-
C1QA	eQTL_eQTLGen	ENSG00000173372	1	22638153	rs12058824	1	22636557	A	G	0.081054	0.0287	0.0095	0.00251898	-0.407017	0.0139016	1.95229e-188	-0.070513	0.0234645	0.00265496	0.266404	0.404799	20	ENSG00000173372	1	22635077	22639678	+
TM6SF2	eQTL_GTEx_Brain_Cerebellum	ENSG00000213996.12	19	19264366	rs4808203	19	19457850	C	T	0.351496	-0.018	0.0055	0.00106515	0.569968	0.0752004	3.47368e-14	-0.0315807	0.0105108	0.00265938	0.00265938	0.643314	20	ENSG00000213996	19	19264364	19273391	-
FADS1	eQTL_GTEx_Brain_Hippocampus	ENSG00000149485.18	11	61799625	rs174561	11	61815236	C	T	0.312613	0.0194	0.0057	0.000665263	-0.367322	0.0575115	1.69252e-10	-0.0528147	0.0175835	0.0026676	0.0026676	0.326971	20	ENSG00000149485	11	61799627	61829318	-
SNAP91	eQTL_BrainMeta	ENSG00000065609.14	6	83631285	rs2224195	6	83598007	C	T	0.454204	0.0161	0.0052	0.00196049	-0.420727	0.0340143	3.84139e-35	-0.0382671	0.0127409	0.00266904	0.00266904	0.942781	20	ENSG00000065609	6	83552880	83709691	-
SRP19	eQTL_GTEx_Brain_Frontal_Cortex_BA9	ENSG00000153037.13	5	112861222	rs173466	5	112915733	C	T	0.363157	0.0187	0.0054	0.000534262	-0.21996	0.036744	2.14679e-09	-0.0850155	0.0283617	0.00272165	0.00272165	0.370266	20	ENSG00000153037	5	112861188	112898371	+
OLFML2A	eQTL_GTEx_Brain_Putamen_basal_ganglia	ENSG00000185585.19	9	124777158	rs876663	9	124857862	G	A	0.474077	-0.018	0.0052	0.000537097	-0.28746	0.0479855	2.09127e-09	0.0626174	0.0208923	0.00272513	0.00272513	0.296368	20	ENSG00000185585	9	124777133	124814885	+
SLC16A8	eQTL_BrainMeta	ENSG00000100156.11	22	38081113	rs6000991	22	38064477	T	C	0.376426	-0.0172	0.0054	0.00144661	0.279272	0.0315585	8.80266e-19	-0.0615886	0.0205503	0.00272683	0.00272683	0.729596	20	ENSG00000100156	22	38078134	38084184	-
FRMD4A	eQTL_BrainMeta	ENSG00000151474.23	10	14052925	rs72767570	10	13652837	A	G	0.342864	0.0188	0.0054	0.000498648	-0.183109	0.031141	4.10311e-09	-0.102671	0.0342723	0.00273772	0.00273772	0.701983	20	ENSG00000151474	10	13643706	14462142	-
CERS5	eQTL_GTEx_Brain_Cerebellum	ENSG00000139624.12	12	50129306	rs10783340	12	50165345	G	A	0.638174	-0.0165	0.0054	0.00224644	1.02974	0.0688443	1.39103e-50	-0.0160235	0.00535234	0.00275591	0.00275591	0.103597	20	ENSG00000139624	12	50129289	50167533	-
SNAP47	eQTL_GTEx_Brain_Frontal_Cortex_BA9	ENSG00000143740.14	1	227728539	rs10916205	1	227769890	T	C	0.407392	-0.0172	0.0053	0.00117334	-0.262815	0.0339193	9.31724e-15	0.0654453	0.0218637	0.00275951	0.00275951	0.151366	20	ENSG00000143740	1	227728200	227781826	+
KIF17	eQTL_GTEx_Brain_Anterior_cingulate_cortex_BA24	ENSG00000117245.12	1	20664014	rs601329	1	20717668	G	A	0.708217	0.0192	0.0057	0.000756	0.36856	0.0565366	7.07961e-11	0.0520946	0.0174082	0.00276668	0.00276668	0.125421	20	ENSG00000117245	1	20664014	20718017	-
TBC1D26	eQTL_GTEx_Brain_Cortex	ENSG00000214946.14	17	15732247	rs498213	17	15668833	G	A	0.728784	0.0184	0.0059	0.00181685	0.84426	0.0795022	2.42296e-26	0.0217942	0.0072835	0.00276905	0.00276905	0.63392	20	ENSG00000214946	17	15732247	15746162	+
PHTF1	eQTL_eQTLGen	ENSG00000116793	1	113728160	rs6669008	1	113623939	G	A	0.4334	0.0157	0.0052	0.00253417	0.177644	0.00800746	4.8158e-109	0.088379	0.0295419	0.00277472	0.00299185	0.0591099	20	ENSG00000116793	1	113696831	113759489	-
PEPD	eQTL_GTEx_Brain_Nucleus_accumbens_basal_ganglia	ENSG00000124299.13	19	33386950	rs56187503	19	33362354	T	C	0.433226	-0.0171	0.0052	0.00100737	0.374745	0.0520267	5.89317e-13	-0.045631	0.0152538	0.00277658	0.00277658	0.413235	20	ENSG00000124299	19	33386950	33521791	-
AMIGO1	eQTL_GTEx_Brain_Cortex	ENSG00000181754.6	1	109504175	rs3738774	1	109506581	C	G	0.246311	-0.0202	0.006	0.000760826	0.194163	0.0297842	7.07764e-11	-0.104036	0.0347795	0.00277782	0.00277782	0.620387	17	ENSG00000181754	1	109504178	109509738	-
SNAP47	eQTL_GTEx_Brain_Cortex	ENSG00000143740.14	1	227728539	rs10916205	1	227769890	T	C	0.407392	-0.0172	0.0053	0.00117334	-0.246834	0.0320156	1.26002e-14	0.0696825	0.0232966	0.00277975	0.00277975	0.389678	20	ENSG00000143740	1	227728200	227781826	+
COQ5	eQTL_GTEx_Brain_Cortex	ENSG00000110871.14	12	120503274	rs603574	12	120560640	G	A	0.332233	0.018	0.0056	0.00130769	0.517959	0.0640165	5.91627e-16	0.0347518	0.0116336	0.00281547	0.00281547	0.557123	17	ENSG00000110871	12	120503279	120534434	-
SORBS3	eQTL_eQTLGen	ENSG00000120896	8	22560387	rs11986851	8	22404358	T	C	0.189426	0.0208	0.0066	0.00162426	0.102036	0.0108908	7.32234e-21	0.20385	0.0682444	0.00281683	0.00224594	0.0476718	20	ENSG00000120896	8	22544986	22575788	+
HDGFL2	eQTL_BrainMeta	ENSG00000167674.15	19	4487260	rs7260311	19	4489111	A	G	0.309058	0.0176	0.0056	0.00167307	-0.383817	0.0400013	8.38211e-22	-0.0458552	0.015353	0.00281988	0.00347516	0.200813	20	ENSG00000167674	19	4472297	4502208	+
SETD6	eQTL_BrainMeta	ENSG00000103037.12	16	58519660	rs7198594	16	58562715	T	C	0.470076	-0.0158	0.0052	0.0023779	0.46297	0.0288754	7.46863e-58	-0.0341275	0.0114317	0.00283275	0.0129524	0.834465	20	ENSG00000103037	16	58515479	58523842	+
DHRS4L2	eQTL_GTEx_Brain_Frontal_Cortex_BA9	ENSG00000187630.15	14	23969874	rs7156226	14	23959589	T	C	0.0496482	-0.0457	0.0146	0.00174725	-1.09259	0.110039	3.11044e-23	0.0418272	0.014011	0.00283293	0.000835184	0.66114	20	ENSG00000187630	14	23969874	24006408	+
REEP3	eQTL_eQTLGen	ENSG00000165476	10	63573264	rs36000532	10	63629449	C	G	0.280203	-0.0179	0.0059	0.00241416	-0.165353	0.0100853	2.06277e-60	0.108253	0.036287	0.00285203	0.0948778	0.16214	20	ENSG00000165476	10	63521401	63625128	+
ASIC1	eQTL_BrainMeta	ENSG00000110881.12	12	50070579	rs590460	12	50056193	T	C	0.356339	0.0169	0.0054	0.00175027	-0.333183	0.0338236	6.81385e-23	-0.0507229	0.0170056	0.00285707	0.00285707	0.481094	20	ENSG00000110881	12	50057548	50083611	+
TMEM163	eQTL_GTEx_Brain_Frontal_Cortex_BA9	ENSG00000152128.13	2	134455759	rs1104801	2	134679031	A	G	0.676757	-0.0198	0.0057	0.000513365	0.25926	0.0445513	5.9073e-09	-0.0763712	0.0256047	0.00285711	0.00285711	0.872489	20	ENSG00000152128	2	134455759	134719000	-
CSF2RB	eQTL_BrainMeta	ENSG00000100368.14	22	36927034	rs36192244	22	36872826	G	A	0.271585	0.0265	0.0075	0.000410355	0.176015	0.0316483	2.67328e-08	0.150555	0.0504819	0.00286036	0.00286036	0.000843503	19	ENSG00000100368	22	36913628	36940439	+
RNF103	eQTL_BrainMeta	ENSG00000239305.7	2	86613632	rs6716701	2	86385013	C	T	0.537165	-0.0174	0.0052	0.000819409	-0.247622	0.0377275	5.25795e-11	0.0702684	0.0235713	0.00287221	0.00287221	0.617068	20	ENSG00000239305	2	86603398	86623866	-
CPSF4	eQTL_GTEx_Brain_Frontal_Cortex_BA9	ENSG00000160917.14	7	99438922	rs1011024	7	99599778	G	A	0.155907	-0.0257	0.0073	0.000430656	0.436586	0.0780189	2.19476e-08	-0.0588658	0.0197545	0.00288366	0.00288366	0.168848	20	ENSG00000160917	7	99438922	99457373	+
DPM2	eQTL_GTEx_Brain_Anterior_cingulate_cortex_BA24	ENSG00000136908.17	9	127935099	rs11789803	9	127943849	G	A	0.873437	0.0267	0.0077	0.00052526	-0.627229	0.107868	6.07151e-09	-0.0425682	0.0142933	0.00289952	0.00289952	0.0894182	14	ENSG00000136908	9	127935099	127937854	-
CERS5	eQTL_GTEx_Brain_Cerebellar_Hemisphere	ENSG00000139624.12	12	50129306	rs10783340	12	50165345	G	A	0.638174	-0.0165	0.0054	0.00224644	0.861604	0.0649633	3.79745e-40	-0.0191503	0.00643156	0.00290554	0.00290554	0.0992315	20	ENSG00000139624	12	50129289	50167533	-
ZNF772	eQTL_eQTLGen	ENSG00000197128	19	57472116	rs10406857	19	57449965	A	G	0.297918	-0.017	0.0057	0.00285946	0.451579	0.00894524	0	-0.0376457	0.0126444	0.00290833	0.00389354	0.857205	20	ENSG00000197128	19	57466663	57477570	-
DST	eQTL_BrainMeta	ENSG00000151914.21	6	56706408	rs34614087	6	56832825	C	G	0.180531	-0.0231	0.0068	0.000681143	0.210496	0.0340552	6.36868e-10	-0.109741	0.036862	0.00291021	0.0113142	0.0220099	20	ENSG00000151914	6	56457987	56954830	-
COQ5	eQTL_GTEx_Brain_Frontal_Cortex_BA9	ENSG00000110871.14	12	120503274	rs603574	12	120560640	G	A	0.332233	0.018	0.0056	0.00130769	0.550636	0.0699114	3.3748e-15	0.0326895	0.0109844	0.00292031	0.00292031	0.453027	15	ENSG00000110871	12	120503279	120534434	-
ELFN2	eQTL_BrainMeta	ENSG00000243902.6	22	37383512	rs739190	22	37362232	T	C	0.0542	-0.0351	0.0116	0.00247925	1.08548	0.0666121	1.06136e-59	-0.0323359	0.0108692	0.00292981	0.00802305	0.561717	20	ENSG00000166897	22	37367960	37427479	-
NARS2	eQTL_GTEx_Brain_Cortex	ENSG00000137513.9	11	78435961	rs7937417	11	78573425	G	A	0.809058	-0.02	0.0064	0.00177805	0.750737	0.0778165	5.03536e-22	-0.0266405	0.00896103	0.00294975	0.00294975	0.579231	20	ENSG00000137513	11	78435620	78575194	-
DPM2	eQTL_GTEx_Brain_Amygdala	ENSG00000136908.17	9	127935099	rs2274426	9	127944802	G	A	0.873075	0.026	0.0077	0.000733815	-0.731985	0.116837	3.72789e-10	-0.0355199	0.0119499	0.00295487	0.00295487	0.110941	14	ENSG00000136908	9	127935099	127937854	-
MAEL	eQTL_GTEx_Brain_Substantia_nigra	ENSG00000143194.12	1	166975582	rs7551881	1	166986075	T	G	0.349697	0.0182	0.0054	0.000750672	-0.616506	0.0977746	2.87484e-10	-0.0295212	0.00993182	0.00295494	0.00295494	0.752711	20	ENSG00000143194	1	166975582	167022214	+
TYSND1	eQTL_eQTLGen	ENSG00000156521	10	70142340	rs3858169	10	70169239	G	T	0.441112	0.0155	0.0052	0.00287525	-0.294231	0.00787229	9.76159e-306	-0.0526797	0.0177293	0.00296508	0.246442	0.939777	20	ENSG00000156521	10	70137981	70146700	-
REST	eQTL_eQTLGen	ENSG00000084093	4	56937342	rs13353552	4	56898158	A	G	0.316394	-0.0184	0.0056	0.00101724	0.060457	0.00873934	4.5871e-12	-0.304349	0.102545	0.00299791	0.0104587	0.00624969	20	ENSG00000084093	4	56907876	56966808	+
EPB41L4A	eQTL_GTEx_Brain_Spinal_cord_cervical_c-1	ENSG00000129595.12	5	112142441	rs448714	5	112367880	A	G	0.229531	-0.0211	0.0062	0.000665952	0.556278	0.0919155	1.43005e-09	-0.0379307	0.0127868	0.00301318	0.00301318	0.129573	20	ENSG00000129595	5	112142441	112419313	-
HPGD	eQTL_BrainMeta	ENSG00000164120.14	4	174506665	rs2555676	4	174604385	C	T	0.361885	0.0165	0.0054	0.00224644	-0.381674	0.03091	5.00085e-35	-0.0432307	0.014575	0.00301611	0.00301611	0.568268	20	ENSG00000164120	4	174490175	174523154	-
CEP85	eQTL_GTEx_Brain_Anterior_cingulate_cortex_BA24	ENSG00000130695.14	1	26234153	rs112252579	1	26320083	A	G	0.0997398	-0.0296	0.0085	0.000497028	0.428581	0.075724	1.51572e-08	-0.0690651	0.0232863	0.00301787	0.00301787	0.0111962	16	ENSG00000130695	1	26234200	26278808	+
WIPI2	eQTL_BrainMeta	ENSG00000157954.15	7	5212018	rs6965224	7	5189479	T	C	0.133021	-0.0255	0.0076	0.000792895	0.264544	0.0417058	2.25187e-10	-0.0963923	0.0325003	0.00301807	0.0123052	0.397985	20	ENSG00000157954	7	5190196	5233840	+
OSBPL9	eQTL_eQTLGen	ENSG00000117859	1	51687803	rs6677209	1	51559605	T	C	0.0461616	0.0357	0.0117	0.00227866	0.222378	0.0178439	1.1971e-35	0.160537	0.0541671	0.00303923	0.0410609	0.501301	20	ENSG00000117859	1	51577179	51798427	+
NBEAL2	eQTL_eQTLGen	ENSG00000160796	3	46994685	rs35053471	3	47083271	A	T	0.370517	-0.0162	0.0054	0.0026998	0.153386	0.0081895	2.8403e-78	-0.105616	0.035654	0.00305408	0.020484	0.940215	20	ENSG00000160796	3	46979666	47009704	+
SPATA7	eQTL_GTEx_Brain_Spinal_cord_cervical_c-1	ENSG00000042317.16	14	88384924	rs17772288	14	88361022	A	G	0.267747	-0.0194	0.0059	0.00100853	-0.732694	0.107486	9.31749e-12	0.0264776	0.00894034	0.00306055	0.00306055	0.571977	20	ENSG00000042317	14	88384924	88470350	+
PRPF18	eQTL_BrainMeta	ENSG00000165630.14	10	13608899	rs10906419	10	13591835	G	A	0.3447	0.0188	0.0054	0.000498648	-0.168011	0.029827	1.77254e-08	-0.111898	0.0377843	0.00306164	0.00306164	0.690613	20	ENSG00000165630	10	13586939	13630859	+
FANCF	eQTL_BrainMeta	ENSG00000183161.6	11	22624178	rs3740615	11	22625820	A	G	0.186134	0.0203	0.0067	0.00244675	0.478187	0.034167	1.65807e-44	0.042452	0.0143358	0.00306389	0.00306389	0.285212	17	ENSG00000183161	11	22622533	22625823	-
NBEAL2	eQTL_BrainMeta	ENSG00000160796.18	3	46994685	rs377763148	3	46964178	A	G	0.42004	0.0197	0.0065	0.00243932	0.573271	0.0417413	6.36057e-43	0.0343642	0.0116112	0.00308076	0.0136612	0.000262118	20	ENSG00000160796	3	46979666	47009704	+
ARMC1	eQTL_GTEx_Brain_Putamen_basal_ganglia	ENSG00000104442.9	8	65602456	rs34851482	8	65606227	A	G	0.323131	-0.0185	0.0056	0.000954616	0.370411	0.0556142	2.73154e-11	-0.0499445	0.0168759	0.0030812	0.0030812	0.270968	20	ENSG00000104442	8	65602458	65634217	-
CLCN2	eQTL_BrainMeta	ENSG00000114859.16	3	184353918	rs41266271	3	184358170	T	C	0.313754	0.0175	0.0056	0.00177805	0.275223	0.0299977	4.52336e-20	0.0635848	0.021495	0.00309524	0.00309524	0.489119	20	ENSG00000114859	3	184346185	184361650	-
ENTPD5	eQTL_GTEx_Brain_Cerebellum	ENSG00000187097.12	14	73958010	rs62005067	14	73991960	C	T	0.198629	0.02	0.0065	0.00209149	0.711316	0.0662733	7.11854e-27	0.0281169	0.00950608	0.00309861	0.00309861	0.448188	20	ENSG00000187097	14	73958010	74019399	-
KDM3A	eQTL_eQTLGen	ENSG00000115548	2	86466682	rs4832298	2	86536881	C	T	0.31664	-0.0171	0.0056	0.00226135	0.104152	0.00876612	1.48221e-32	-0.164183	0.0555149	0.00310187	0.0154229	0.417014	20	ENSG00000115548	2	86440647	86492716	+
CYP3A5	eQTL_BrainMeta	ENSG00000106258.15	7	99664096	rs34967184	7	99713120	A	G	0.030746	-0.0468	0.0145	0.00124839	-0.668303	0.0906447	1.67122e-13	0.0700282	0.0236847	0.00310969	0.00310969	0.525197	20	ENSG00000106258	7	99648194	99679998	-
ENTPD5	eQTL_GTEx_Brain_Cerebellar_Hemisphere	ENSG00000187097.12	14	73958010	rs12587320	14	73901591	A	G	0.195265	0.0205	0.0065	0.00161134	0.553568	0.0652333	2.13933e-17	0.0370325	0.0125267	0.00311377	0.00311377	0.828175	20	ENSG00000187097	14	73958010	74019399	-
EFCAB13	eQTL_GTEx_Brain_Anterior_cingulate_cortex_BA24	ENSG00000178852.15	17	47323290	rs2317631	17	47363019	T	C	0.490559	-0.0171	0.0052	0.00100737	0.522848	0.0775079	1.52254e-11	-0.0327055	0.0110643	0.00311723	0.00311723	0.379154	20	ENSG00000178852	17	47323290	47441312	+
GABARAPL2	eQTL_eQTLGen	ENSG00000034713	16	75572128	rs4888448	16	75700520	G	A	0.0484742	-0.0361	0.0119	0.00241644	-0.210836	0.0161895	9.05421e-39	0.171223	0.0579531	0.00313163	0.0198545	0.0772314	20	ENSG00000034713	16	75566375	75577881	+
L3MBTL1	eQTL_eQTLGen	ENSG00000185513	20	43520198	rs3127064	20	43553842	T	C	0.421449	-0.0177	0.0053	0.000838923	-0.0564617	0.00896303	2.98801e-10	0.313487	0.106244	0.00317139	0.00317139	0.567589	20	ENSG00000185513	20	43489442	43550954	+
ARMC1	eQTL_GTEx_Brain_Cerebellum	ENSG00000104442.9	8	65602456	rs34851482	8	65606227	A	G	0.323131	-0.0185	0.0056	0.000954616	0.279666	0.0426384	5.41626e-11	-0.0661503	0.0224203	0.00317299	0.00317299	0.0849052	20	ENSG00000104442	8	65602458	65634217	-
ATAD5	eQTL_BrainMeta	ENSG00000176208.9	17	30863918	rs56325146	17	30824006	C	T	0.128909	-0.025	0.0078	0.00135002	0.33568	0.0445365	4.80178e-14	-0.0744756	0.0252501	0.00318266	0.00318266	0.000372513	20	ENSG00000176208	17	30831966	30895869	+
AKT2	eQTL_BrainMeta	ENSG00000105221.18	19	40257927	rs969531	19	40272959	T	C	0.296298	0.0179	0.0057	0.00168746	-0.30449	0.0354785	9.29245e-18	-0.0587869	0.0199337	0.00318675	0.00318675	0.647239	20	ENSG00000105221	19	40230317	40285536	-
DNAJC11	eQTL_BrainMeta	ENSG00000007923.16	1	6668046	rs200448	1	6641918	T	C	0.435027	-0.0167	0.0052	0.00132026	0.233088	0.0313617	1.06745e-13	-0.0716466	0.0243028	0.00319752	0.00848976	0.631943	20	ENSG00000007923	1	6634168	6701924	-
TMEM248	eQTL_eQTLGen	ENSG00000106609	7	66939888	rs7785883	7	66915065	G	A	0.109381	-0.0281	0.0092	0.0022555	-0.181178	0.0161107	2.42877e-29	0.155096	0.0526183	0.00320285	0.00445937			ENSG00000106609	7	66921225	66958551	+
PDSS2	eQTL_eQTLGen	ENSG00000164494	6	107306063	rs6568470	6	107179843	A	G	0.352744	0.0163	0.0055	0.00304027	0.236125	0.00836278	2.16135e-175	0.0690312	0.0234207	0.00320412	0.018204	0.00392308	20	ENSG00000164494	6	107152562	107459564	-
TIGD7	eQTL_eQTLGen	ENSG00000140993	16	3302268	rs17684522	16	3312323	A	G	0.246077	0.0178	0.006	0.00301047	0.234819	0.00911317	2.07909e-146	0.0758031	0.0257204	0.00320669	0.38382	0.63222	14	ENSG00000140993	16	3298808	3305729	-
MED24	eQTL_eQTLGen	ENSG00000008838	17	40040156	rs11078934	17	40033540	T	C	0.382783	0.0158	0.0053	0.00287185	-0.158778	0.00813529	7.84215e-85	-0.09951	0.0337671	0.00320922	0.000394836	0.150859	20	ENSG00000008838	17	40019097	40061215	-
CRAT	eQTL_GTEx_Brain_Frontal_Cortex_BA9	ENSG00000095321.16	9	129094810	rs6478867	9	129141644	T	G	0.695417	-0.0198	0.0057	0.000513365	0.242744	0.0436093	2.60154e-08	-0.0815674	0.0276787	0.00320943	0.00320943	0.205042	17	ENSG00000095321	9	129094142	129111189	-
COQ5	eQTL_GTEx_Brain_Nucleus_accumbens_basal_ganglia	ENSG00000110871.14	12	120503274	rs603574	12	120560640	G	A	0.332233	0.018	0.0056	0.00130769	0.483694	0.065657	1.74528e-13	0.0372136	0.0126316	0.00321831	0.00321831	0.485508	12	ENSG00000110871	12	120503279	120534434	-
NPIPB6	eQTL_GTEx_Brain_Caudate_basal_ganglia	ENSG00000198156.10	16	28342555	rs28472312	16	28814728	T	C	0.702496	-0.0195	0.0057	0.000623793	0.393247	0.067953	7.16373e-09	-0.0495872	0.016838	0.00323002	0.00323002	0.0100327	16	ENSG00000198156	16	28342517	28363508	-	chr16:28032060:29484436	rs4788062	28629858
FBH1	eQTL_BrainMeta	ENSG00000134452.20	10	5913899	rs682555	10	5922577	G	C	0.117674	0.0244	0.0081	0.00259237	0.566317	0.0407941	8.10713e-44	0.0430854	0.0146358	0.00324171	0.00806037	0.526659	20	ENSG00000134452	10	5890203	5937594	+
COQ5	eQTL_GTEx_Brain_Cerebellum	ENSG00000110871.14	12	120503274	rs643372	12	120584837	G	C	0.332932	0.0174	0.0056	0.00188905	0.623757	0.0679353	4.24627e-20	0.0278955	0.009478	0.00324857	0.00324857	0.643648	18	ENSG00000110871	12	120503279	120534434	-
DNAJC5	eQTL_eQTLGen	ENSG00000101152	20	63915578	rs2427551	20	63916268	G	A	0.178336	-0.021	0.0069	0.0023386	-0.124858	0.0108104	7.3992e-31	0.168191	0.0571492	0.00325032	0.0404419	0.67586	20	ENSG00000101152	20	63895126	63936031	+
PEX6	eQTL_eQTLGen	ENSG00000124587	6	42971523	rs2395943	6	42972935	A	G	0.4044	-0.0156	0.0053	0.00324633	-0.91766	0.00614326	0	0.0169998	0.00577668	0.00325232	0.0147871	0.930671	20	ENSG00000124587	6	42963865	42979181	-
ARHGAP19	eQTL_GTEx_Brain_Cerebellum	ENSG00000213390.10	10	97222173	rs7901853	10	97322603	C	T	0.623021	-0.0185	0.0053	0.000481998	0.31063	0.0567894	4.50385e-08	-0.0595564	0.0202402	0.00325595	0.00325595	0.181954	16	ENSG00000213390	10	97222173	97292673	-
METTL26	eQTL_BrainMeta	ENSG00000130731.16	16	635396	rs117667029	16	636337	A	G	0.113391	-0.024	0.0079	0.00238174	0.519692	0.0449109	5.73806e-31	-0.0461812	0.0157165	0.00329914	0.00329914	0.0388084	20	ENSG00000130731	16	634427	636366	-
FADS1	eQTL_GTEx_Brain_Frontal_Cortex_BA9	ENSG00000149485.18	11	61799625	rs174561	11	61815236	C	T	0.312613	0.0194	0.0057	0.000665263	-0.287316	0.0494129	6.07828e-09	-0.0675215	0.0229875	0.00331072	0.00331072	0.459621	18	ENSG00000149485	11	61799627	61829318	-
GNMT	eQTL_BrainMeta	ENSG00000124713.6	6	42962317	rs2395943	6	42972935	A	G	0.4044	-0.0156	0.0053	0.00324633	1.08413	0.0237322	0	-0.0143894	0.00489885	0.00331078	0.00383264	0.996176	20	ENSG00000124713	6	42960754	42963880	+
TMEM116	eQTL_eQTLGen	ENSG00000198270	12	111972234	rs4767068	12	111843209	G	A	0.17515	-0.02	0.0068	0.00326968	0.479839	0.00986992	0	-0.0416806	0.0141973	0.00332679	0.000102847	0.89908	8	ENSG00000198270	12	111931282	112013185	-
IFT88	eQTL_eQTLGen	ENSG00000032742	13	20629291	rs7991142	13	20619822	C	T	0.481559	0.0153	0.0052	0.00325776	0.337987	0.00771714	0	0.045268	0.0154199	0.00332806	0.0557863	0.663606	20	ENSG00000032742	13	20567138	20691444	+
LRP8	eQTL_BrainMeta	ENSG00000157193.18	1	53285416	rs12402104	1	53281454	A	G	0.391209	-0.0165	0.0053	0.00185066	-0.274549	0.0311741	1.28612e-18	0.0600987	0.020475	0.00333318	0.00910301	0.225065	20	ENSG00000157193	1	53242364	53328469	-
ALDH2	eQTL_BrainMeta	ENSG00000111275.13	12	111792210	rs4646777	12	111792232	A	G	0.17175	-0.0206	0.0069	0.00283108	-0.73821	0.0462036	1.83831e-57	0.0279053	0.00950871	0.00333857	0.000453821	0.107306	9	ENSG00000111275	12	111766887	111817532	+
GNMT	eQTL_eQTLGen	ENSG00000124713	6	42962317	rs2395943	6	42972935	A	G	0.4044	-0.0156	0.0053	0.00324633	0.434291	0.0113865	0	-0.0359206	0.0122401	0.00333902	0.0753896	0.991881	20	ENSG00000124713	6	42960754	42963880	+
OR13A1	eQTL_eQTLGen	ENSG00000256574	10	45308953	rs17157736	10	45379961	G	A	0.160932	-0.0209	0.0071	0.00324354	-0.416499	0.0114557	2.01049e-289	0.0501802	0.0171026	0.00334559	0.110004	0.548648	20	ENSG00000256574	10	45302298	45315608	-
NMI	eQTL_eQTLGen	ENSG00000123609	2	151280182	rs4665150	2	151277635	A	G	0.471225	0.0153	0.0052	0.00325776	0.299984	0.0078111	0	0.0510027	0.0173851	0.00334936	0.00554895	0.0377063	20	ENSG00000123609	2	151270470	151289894	-
WBP2NL	eQTL_GTEx_Brain_Frontal_Cortex_BA9	ENSG00000183066.14	22	41998725	rs133318	22	42006476	A	G	0.481393	-0.0172	0.0052	0.000940681	0.531004	0.0836737	2.20806e-10	-0.0323915	0.0110431	0.00335508	0.00335508	0.251731	20	ENSG00000183066	22	41998725	42058456	+
CRAT	eQTL_GTEx_Brain_Cerebellar_Hemisphere	ENSG00000095321.16	9	129094810	rs3118639	9	129093324	A	G	0.273717	0.0192	0.0058	0.000931811	-0.319399	0.0505729	2.69081e-10	-0.0601129	0.0205024	0.00336792	0.00336792	0.0279498	20	ENSG00000095321	9	129094142	129111189	-
L3MBTL1	eQTL_BrainMeta	ENSG00000185513.17	20	43520198	rs6073118	20	43518146	T	C	0.242385	0.0186	0.006	0.00193521	-0.292302	0.0325243	2.53617e-19	-0.0636327	0.0217135	0.00338353	0.00227444	0.323745	20	ENSG00000185513	20	43489442	43550954	+
TUB	eQTL_eQTLGen	ENSG00000166402	11	8062744	rs2280729	11	8015659	G	A	0.474095	-0.0159	0.0052	0.00223048	-0.0813737	0.00793626	1.1425e-24	0.195395	0.0666837	0.0033877	0.00856179	0.534724	20	ENSG00000166402	11	8019244	8106243	+
DAGLB	eQTL_eQTLGen	ENSG00000164535	7	6446660	rs13235365	7	6416460	T	C	0.269481	0.0173	0.0059	0.00336566	0.625471	0.00872303	0	0.0276592	0.00944078	0.0033923	0.000537569	0.213231	20	ENSG00000164535	7	6409126	6484190	-
MCEE	eQTL_eQTLGen	ENSG00000124370	2	71119962	rs72837605	2	71112725	C	T	0.361479	0.0159	0.0054	0.00323535	0.238017	0.00814392	8.9753e-188	0.066802	0.0228023	0.00339383	0.0308232	0.0507948	20	ENSG00000124370	2	71109684	71130239	-
EPHA5	eQTL_BrainMeta	ENSG00000145242.14	4	65495029	rs2318537	4	67023242	A	C	0.199349	-0.0213	0.0064	0.000874326	-0.2849	0.0461586	6.73441e-10	0.074763	0.0255216	0.00339617	0.0025326	0.312349	20	ENSG00000145242	4	65319563	65670495	-
WDR7	eQTL_eQTLGen	ENSG00000091157	18	56840577	rs551556	18	56584853	C	A	0.131139	-0.0227	0.0075	0.00247267	-0.133764	0.0114839	2.34911e-31	0.169702	0.0579308	0.00339631	0.00245518	0.18184	20	ENSG00000091157	18	56651343	57029811	+
DPF1	eQTL_BrainMeta	ENSG00000011332.20	19	38220360	rs35972455	19	38131996	C	A	0.431052	-0.0166	0.0053	0.00173575	0.221933	0.0268928	1.5513e-16	-0.0747974	0.0255432	0.00340856	0.0146122	0.139399	20	ENSG00000011332	19	38211006	38229714	-
CASP7	eQTL_GTEx_Brain_Nucleus_accumbens_basal_ganglia	ENSG00000165806.19	10	113679162	rs9420146	10	113655790	A	T	0.629045	-0.0169	0.0054	0.00175027	-0.448253	0.0541191	1.20402e-16	0.0377019	0.0128781	0.00341578	0.00341578	0.490248	20	ENSG00000165806	10	113679162	113730907	+
ING5	eQTL_GTEx_Brain_Cerebellum	ENSG00000168395.15	2	241687085	rs6742813	2	241701572	C	G	0.552215	-0.017	0.0053	0.00133872	0.328323	0.0458929	8.42153e-13	-0.0517783	0.0176909	0.0034243	0.0034243	0.283831	14	ENSG00000168395	2	241687085	241729478	+
PPIL6	eQTL_eQTLGen	ENSG00000185250	6	109415693	rs10499052	6	109564272	A	G	0.28265	0.0191	0.0057	0.00080556	0.0600151	0.00998488	1.8484e-09	0.318253	0.108738	0.0034249	0.0034249	0.682608	20	ENSG00000185250	6	109390215	109441171	-
TBC1D26	eQTL_GTEx_Brain_Putamen_basal_ganglia	ENSG00000214946.14	17	15732247	rs170912	17	15684089	A	C	0.727683	0.0185	0.0058	0.00142443	0.41419	0.0564353	2.14875e-13	0.0446655	0.0152685	0.00344095	0.00344095	0.448074	20	ENSG00000214946	17	15732247	15746162	+
DYNLT1	eQTL_eQTLGen	ENSG00000146425	6	158640608	rs4709235	6	158603769	G	C	0.268557	-0.0171	0.0058	0.00319552	-0.207927	0.00937867	6.66141e-109	0.0822404	0.02814	0.00347181	0.0611289	0.0462987	20	ENSG00000146425	6	158636474	158644743	-
GOSR2	eQTL_eQTLGen	ENSG00000108433	17	46949300	rs12944167	17	46923199	A	C	0.0238	0.0513	0.0167	0.00212732	-0.276802	0.0292102	2.63709e-21	-0.185331	0.0634227	0.00347617	0.0123201	0.088003	6	ENSG00000108433	17	46923075	46975524	+
SLC4A1AP	eQTL_eQTLGen	ENSG00000163798	2	27679224	rs55826602	2	27640585	A	G	0.425583	0.0155	0.0052	0.00287525	-0.173994	0.0118391	6.77768e-49	-0.0890835	0.0304946	0.00348586	0.00797146	0.151585	20	ENSG00000163798	2	27663426	27695366	+
BTBD9	eQTL_GTEx_Brain_Caudate_basal_ganglia	ENSG00000183826.16	6	38168451	rs3800358	6	38174228	T	G	0.433106	0.0174	0.0053	0.00102702	0.219384	0.0343208	1.63554e-10	0.079313	0.0271586	0.00349625	0.00349625	0.667522	20	ENSG00000183826	6	38168451	38640148	-
GRM8	eQTL_BrainMeta	ENSG00000179603.18	7	126845846	rs11980484	7	127276014	C	T	0.223949	0.0193	0.0061	0.00155652	-0.319768	0.0421714	3.38778e-14	-0.0603563	0.0206704	0.00350104	0.00925951	0.0147599	20	ENSG00000179603	7	126438598	127253093	-
TRIAP1	eQTL_BrainMeta	ENSG00000170855.4	12	120445174	rs4767904	12	120492995	G	T	0.332016	0.0183	0.0056	0.00108365	0.207525	0.0319413	8.19007e-11	0.0881823	0.0302059	0.0035073	0.0035073	0.00799392	14	ENSG00000170855	12	120443964	120446384	-
TTC9	eQTL_BrainMeta	ENSG00000133985.3	14	70658641	rs12589444	14	70641222	G	C	0.223652	0.0195	0.0063	0.00196655	0.272573	0.0310304	1.57679e-18	0.0715404	0.024506	0.00350816	0.0123479	0.0545542	20	ENSG00000133985	14	70641916	70675366	+
WBP2NL	eQTL_GTEx_Brain_Caudate_basal_ganglia	ENSG00000183066.14	22	41998725	rs133340	22	42021683	A	T	0.480783	-0.0172	0.0052	0.000940681	0.469958	0.0758637	5.83707e-10	-0.036599	0.0125433	0.00352504	0.00352504	0.239479	20	ENSG00000183066	22	41998725	42058456	+
NARS2	eQTL_eQTLGen	ENSG00000137513	11	78505421	rs7942527	11	78569277	A	G	0.192102	0.0187	0.0064	0.00347931	-0.457101	0.00925296	0	-0.04091	0.0140258	0.00353668	0.0253554	0.104871	16	ENSG00000137513	11	78435620	78575194	-
NOA1	eQTL_BrainMeta	ENSG00000084092.7	4	56970478	rs781667	4	56932303	G	A	0.253958	0.0189	0.006	0.0016327	-0.263825	0.0342159	1.25234e-14	-0.0716385	0.024567	0.00354497	0.00354497	0.206641	20	ENSG00000084092	4	56963350	56977606	-
LRRC43	eQTL_eQTLGen	ENSG00000158113	12	122185604	rs4319543	12	122160501	C	A	0.492659	-0.0154	0.0052	0.00306106	0.133856	0.00803168	2.31575e-62	-0.115049	0.0394563	0.00354711	0.0584012	0.558728	20	ENSG00000158113	12	122167738	122203471	+
CZIB	eQTL_BrainMeta	ENSG00000162384.14	1	53217366	rs12140585	1	53218249	G	C	0.321615	-0.0164	0.0056	0.00340524	-0.833457	0.0296162	3.00672e-174	0.0196771	0.00675529	0.00358156	0.0862819	0.720819	20	ENSG00000162384	1	53214099	53220634	-
FADS2	eQTL_eQTLGen	ENSG00000134824	11	61830167	rs968567	11	61828092	T	C	0.190686	0.0198	0.0068	0.00359393	0.999342	0.00972902	0	0.019813	0.00680721	0.00360741	0.0486107	0.0541856	20	ENSG00000134824	11	61792980	61867354	+
SNRK	eQTL_BrainMeta	ENSG00000163788.14	3	43355638	rs1018175	3	43321105	C	T	0.259023	-0.0183	0.0059	0.00192416	-0.285521	0.0340985	5.59657e-17	0.0640933	0.0220361	0.00363095	0.0122132	0.0275768	20	ENSG00000163788	3	43286512	43424764	+
LIMK2	eQTL_BrainMeta	ENSG00000182541.18	22	31246160	rs5753505	22	31191736	A	G	0.283525	0.0172	0.0058	0.00302174	-0.489052	0.0329023	5.66547e-50	-0.0351701	0.0120934	0.00363515	0.0312938	0.0746269	20	ENSG00000182541	22	31212239	31280080	+
NOS1	eQTL_GTEx_Brain_Spinal_cord_cervical_c-1	ENSG00000089250.18	12	117208142	rs4767540	12	117439202	G	A	0.444472	-0.0175	0.0052	0.00076437	-0.556876	0.0964	7.61702e-09	0.0314253	0.0108069	0.00363859	0.00363859	0.272952	8	ENSG00000089250	12	117208142	117452170	-
HEXIM2	eQTL_eQTLGen	ENSG00000168517	17	45165370	rs8070221	17	45168526	C	G	0.499337	-0.0153	0.0052	0.00325776	0.161309	0.00849111	1.79195e-80	-0.094849	0.0326206	0.00364167	0.0143136	0.768983	20	ENSG00000168517	17	45160700	45170040	+
KIF17	eQTL_GTEx_Brain_Amygdala	ENSG00000117245.12	1	20664014	rs601329	1	20717668	G	A	0.708217	0.0192	0.0057	0.000756	0.386003	0.0670782	8.68873e-09	0.0497405	0.0171105	0.00364897	0.00364897	0.437303	10	ENSG00000117245	1	20664014	20718017	-
TBC1D26	eQTL_GTEx_Brain_Frontal_Cortex_BA9	ENSG00000214946.14	17	15732247	rs110675	17	15675538	A	G	0.728388	0.0177	0.0058	0.00227531	0.622249	0.0655912	2.38281e-21	0.0284452	0.00979142	0.00367119	0.00367119	0.711137	20	ENSG00000214946	17	15732247	15746162	+
ZNF263	eQTL_eQTLGen	ENSG00000006194	16	3292443	rs17684522	16	3312323	A	G	0.246077	0.0178	0.006	0.00301047	0.131299	0.00917892	2.05398e-46	0.135568	0.0466697	0.00367427	0.0141768	0.721452	15	ENSG00000006194	16	3263800	3301401	+
GOLGA3	eQTL_eQTLGen	ENSG00000090615	12	132798996	rs111839026	12	132883422	A	G	0.18875	-0.0205	0.007	0.00340524	0.244328	0.0107763	8.31348e-114	-0.0839036	0.028888	0.00367907	0.253671	3.92025e-05	20	ENSG00000090615	12	132768902	132829143	-
ME1	eQTL_eQTLGen	ENSG00000065833	6	83320726	rs2022265	6	83583552	G	A	0.455215	0.0157	0.0052	0.00253417	-0.0842753	0.007952	3.0442e-26	-0.186294	0.0641576	0.00368785	0.0360392	0.507358	20	ENSG00000065833	6	83210402	83431051	-
AS3MT	eQTL_BrainMeta	ENSG00000214435.8	10	102885685	rs4919690	10	102856743	C	T	0.24315	0.0175	0.006	0.00353794	-1.04574	0.0345483	2.93857e-201	-0.0167346	0.00576414	0.00369347	0.000653438	0.000275055	20	ENSG00000214435	10	102869470	102901899	+	chr10:102369116:103947117	rs4363528	102895758
DHRS4L2	eQTL_BrainMeta	ENSG00000187630.17	14	23988141	rs60914253	14	23959490	T	C	0.0489398	-0.0355	0.0121	0.00334749	-1.32259	0.0663211	1.75126e-88	0.0268413	0.0092472	0.00370032	0.00148134	0.42203	20	ENSG00000187630	14	23969874	24006408	+
CARS2	eQTL_GTEx_Brain_Frontal_Cortex_BA9	ENSG00000134905.16	13	110641417	rs9521914	13	110729884	A	C	0.761268	0.0208	0.0061	0.000650019	0.3038	0.0549579	3.24145e-08	0.0684661	0.0235917	0.00370644	0.0158788	0.262491	19	ENSG00000134905	13	110641412	110713603	-
IRF2BPL	eQTL_eQTLGen	ENSG00000119669	14	77026626	rs112422844	14	77019688	T	C	0.0823712	-0.034	0.0117	0.00366101	-0.952219	0.0174815	0	0.0357061	0.0123046	0.00370959	0.0808098	2.36281e-05	20	ENSG00000119669	14	77024543	77028708	-
BTBD9	eQTL_eQTLGen	ENSG00000183826	6	38404300	rs737170	6	38172727	T	C	0.433179	0.0167	0.0053	0.00162744	-0.0600718	0.00808024	1.0504e-13	-0.278001	0.095825	0.00371821	0.00200769	0.222335	20	ENSG00000183826	6	38168451	38640148	-
AK9	eQTL_GTEx_Brain_Hippocampus	ENSG00000155085.15	6	109492856	rs13201430	6	109634847	T	C	0.3934	0.0167	0.0053	0.00162744	-0.409927	0.0553893	1.35332e-13	-0.040739	0.0140522	0.00374209	0.00374209	0.527566	20	ENSG00000155085	6	109492855	109691217	-
CD164	eQTL_BrainMeta	ENSG00000135535.17	6	109374491	rs9480933	6	109350188	G	C	0.34992	0.0161	0.0054	0.00286857	-0.438166	0.0355726	7.29307e-35	-0.0367441	0.01268	0.00375791	0.0157771	0.310842	20	ENSG00000135535	6	109366514	109382467	-
GIMAP4	eQTL_eQTLGen	ENSG00000133574	7	150570661	rs1916001	7	150556942	A	C	0.0485	-0.0357	0.0123	0.00370269	-0.933993	0.0184141	0	0.038223	0.0131908	0.00375911	0.0965433	0.698588	11	ENSG00000133574	7	150567369	150573953	+
CCDC167	eQTL_BrainMeta	ENSG00000198937.9	6	37491416	rs10692	6	37483138	T	C	0.30675	0.0166	0.0057	0.003588	-0.860061	0.0296877	1.55676e-184	-0.0193009	0.00666084	0.00375939	0.0534175	0.0155939	20	ENSG00000198937	6	37482938	37499893	-
ZNF564	eQTL_BrainMeta	ENSG00000249709.8	19	12538458	rs4804200	19	12599938	C	G	0.310889	-0.0177	0.0056	0.00157383	0.212937	0.0293586	4.07736e-13	-0.0831232	0.0286875	0.00376106	0.00376106	0.183075	20	ENSG00000249709	19	12525373	12551542	-
AKT2	eQTL_eQTLGen	ENSG00000105221	19	40257926	rs4332845	19	40279598	T	A	0.295127	0.0173	0.0057	0.00240466	-0.0841543	0.00864646	2.18491e-22	-0.205575	0.0709497	0.00376182	0.0045379	0.533019	20	ENSG00000105221	19	40230317	40285536	-
ST6GALNAC1	eQTL_eQTLGen	ENSG00000070526	17	76634274	rs9912009	17	76698238	C	T	0.507002	-0.0151	0.0052	0.00368609	-0.339828	0.00777095	0	0.0444342	0.0153356	0.00376191	0.278595	0.0938985	20	ENSG00000070526	17	76624761	76643786	-
XRCC3	eQTL_eQTLGen	ENSG00000126215	14	103706556	rs1799794	14	103712930	C	T	0.19485	-0.0192	0.0066	0.00362481	-0.333319	0.0105884	1.65037e-217	0.0576025	0.0198852	0.00377052	2.09143e-07	0.00497409	20	ENSG00000126215	14	103697609	103715504	-
NARS2	eQTL_GTEx_Brain_Cerebellum	ENSG00000137513.9	11	78435961	rs7945812	11	78569464	C	T	0.808142	-0.0195	0.0064	0.00231234	0.620986	0.066497	9.76543e-21	-0.0314017	0.0108409	0.0037723	0.0037723	0.53234	20	ENSG00000137513	11	78435620	78575194	-
FRS3	eQTL_GTEx_Brain_Cerebellum	ENSG00000137218.10	6	41770176	rs12530404	6	41760423	T	C	0.297419	-0.0169	0.0056	0.00254569	0.5213	0.0505836	6.63977e-25	-0.032419	0.0111935	0.00377672	0.00377672	0.39778	20	ENSG00000137218	6	41770176	41786542	-
AK9	eQTL_GTEx_Brain_Cortex	ENSG00000155085.15	6	109492856	rs13201430	6	109634847	T	C	0.3934	0.0167	0.0053	0.00162744	-0.491999	0.0671206	2.30033e-13	-0.0339432	0.0117255	0.00379381	0.00379381	0.37453	20	ENSG00000155085	6	109492855	109691217	-
PTH1R	eQTL_GTEx_Brain_Hypothalamus	ENSG00000160801.13	3	46877746	rs112454977	3	47181227	T	C	0.0180311	-0.0598	0.0183	0.00108402	1.17688	0.188905	4.66365e-10	-0.0508123	0.0175588	0.0038056	0.0038056	0.508333	4	ENSG00000160801	3	46877721	46903799	+
ZNF772	eQTL_BrainMeta	ENSG00000197128.12	19	57472116	rs12052137	19	57460868	T	C	0.292158	-0.0171	0.0058	0.00319552	-0.528512	0.0351122	3.34477e-51	0.032355	0.0111827	0.00381221	0.00381221	0.391836	20	ENSG00000197128	19	57466663	57477570	-
NARS2	eQTL_BrainMeta	ENSG00000137513.10	11	78505420	rs10793334	11	78567746	T	C	0.19283	0.0186	0.0064	0.00365789	-1.04365	0.0340995	1.01773e-205	-0.017822	0.0061599	0.00381295	0.0638682	0.138117	19	ENSG00000137513	11	78435620	78575194	-
BORCS7	eQTL_GTEx_Brain_Cerebellum	ENSG00000166275.15	10	102854223	rs12416687	10	102869254	C	T	0.242916	0.018	0.006	0.0026998	-0.742411	0.0683646	1.79553e-27	-0.0242453	0.00838449	0.00383179	0.000186808	0.000178848	20	ENSG00000166275	10	102854259	102864961	+
PTPN21	eQTL_BrainMeta	ENSG00000070778.13	14	88510392	rs4635267	14	88621922	T	C	0.265078	-0.019	0.006	0.00154197	0.231524	0.0326357	1.30109e-12	-0.0820648	0.0283798	0.00383211	0.00383211	0.105311	20	ENSG00000070778	14	88465778	88555007	-
POLR2F	eQTL_BrainMeta	ENSG00000100142.16	22	37997261	rs742396	22	38056247	C	G	0.377341	-0.0163	0.0054	0.00254014	0.296058	0.0293958	7.38787e-24	-0.0550568	0.0190413	0.00383473	0.00383473	0.78997	20	ENSG00000100142	22	37952607	38041915	+
PYCR1	eQTL_GTEx_Brain_Caudate_basal_ganglia	ENSG00000183010.16	17	81932384	rs35872546	17	81956785	C	T	0.54124	-0.0177	0.0052	0.000664442	-0.301465	0.0550581	4.36539e-08	0.0587133	0.0203105	0.00384282	0.00384282	0.183796	14	ENSG00000183010	17	81932384	81942412	-
C5orf22	eQTL_BrainMeta	ENSG00000082213.18	5	31543670	rs12234005	5	31565104	G	A	0.0180325	0.0576	0.0185	0.00184874	0.85834	0.110288	7.097e-15	0.0671063	0.023214	0.00384298	0.0474985	0.659508	6	ENSG00000082213	5	31532287	31555053	+
TBC1D26	eQTL_GTEx_Brain_Anterior_cingulate_cortex_BA24	ENSG00000214946.14	17	15732247	rs11653833	17	15688829	G	C	0.602896	0.0168	0.0053	0.00152538	0.517029	0.0735091	2.01367e-12	0.0324933	0.0112438	0.00385373	0.00385373	0.442765	20	ENSG00000214946	17	15732247	15746162	+
FADS1	eQTL_GTEx_Brain_Cortex	ENSG00000149485.18	11	61799625	rs174560	11	61814292	C	T	0.316256	0.0179	0.0057	0.00168746	-0.33797	0.0457962	1.58445e-13	-0.0529633	0.0183289	0.00385719	0.00385719	0.238996	20	ENSG00000149485	11	61799627	61829318	-
NARS2	eQTL_GTEx_Brain_Anterior_cingulate_cortex_BA24	ENSG00000137513.9	11	78435961	rs4945303	11	78572758	G	A	0.808658	-0.0199	0.0064	0.00187484	0.695245	0.0889569	5.47328e-15	-0.028623	0.00990716	0.00386317	0.00386317	0.563791	20	ENSG00000137513	11	78435620	78575194	-
IST1	eQTL_BrainMeta	ENSG00000182149.21	16	71888597	rs10500567	16	71870275	G	A	0.27482	0.0172	0.0058	0.00302174	-0.43571	0.0340438	1.6713e-37	-0.0394758	0.0136643	0.00386496	0.034199	0.0375119	20	ENSG00000182149	16	71845996	71931199	+
CNKSR1	eQTL_BrainMeta	ENSG00000142675.18	1	26183684	rs8768	1	26170849	A	C	0.2447	0.0174	0.006	0.00373163	-1.05085	0.0324767	1.1079e-229	-0.0165581	0.00573257	0.0038718	0.000487973	0.370295	20	ENSG00000142675	1	26177484	26189884	+
RNF165	eQTL_BrainMeta	ENSG00000141622.14	18	46394975	rs2365333	18	46461432	G	A	0.322416	-0.0167	0.0055	0.0023945	-0.359897	0.0386007	1.12453e-20	0.0464021	0.0160721	0.00388785	0.00233946	0.0188362	20	ENSG00000141622	18	46326809	46463140	+
ARPC1A	eQTL_eQTLGen	ENSG00000241685	7	99346080	rs917154	7	99423183	G	A	0.155751	-0.0237	0.0072	0.000995956	-0.0670093	0.0111556	1.89219e-09	0.353682	0.122523	0.00389358	0.00389358	0.144216	20	ENSG00000241685	7	99325898	99366262	+
SARS1	eQTL_BrainMeta	ENSG00000031698.13	1	109226050	rs61799425	1	109217933	C	T	0.0740555	0.031	0.01	0.00193521	0.490222	0.0619962	2.63076e-15	0.0632367	0.0219106	0.00390014	0.00390014	0.380017	20	ENSG00000031698	1	109213918	109238182	+
RABGAP1L	eQTL_eQTLGen	ENSG00000152061	1	174577359	rs7533430	1	174109279	A	G	0.455838	-0.0152	0.0052	0.00346591	0.212962	0.011789	6.07803e-73	-0.0713742	0.0247351	0.00390738	0.123766	0.0194432	20	ENSG00000152061	1	174159410	174995308	+
RNF8	eQTL_BrainMeta	ENSG00000112130.17	6	37374356	rs2284923	6	37381144	T	C	0.46095	0.0152	0.0052	0.00346591	-0.485463	0.0269952	2.63231e-72	-0.0313103	0.010852	0.00391151	0.0455952	0.0501174	20	ENSG00000112130	6	37353979	37394734	+
ZIC4	eQTL_GTEx_Brain_Cerebellar_Hemisphere	ENSG00000174963.17	3	147386046	rs62273371	3	147428819	A	T	0.228066	0.0209	0.0062	0.000749046	-0.348267	0.0625442	2.57188e-08	-0.0600114	0.0208105	0.00393019	0.00393019	0.066982	13	ENSG00000174963	3	147386046	147406809	-	chr3:146892042:147892042	rs68153678	147486033
KCNT1	eQTL_eQTLGen	ENSG00000107147	9	135748846	rs17038714	9	135770427	A	G	0.20424	0.0186	0.0064	0.00365789	0.300836	0.0129701	5.1619e-119	0.0618277	0.0214404	0.00393031	0.00600089	0.597934	20	ENSG00000107147	9	135702185	135795508	+
AS3MT	eQTL_GTEx_Brain_Cortex	ENSG00000214435.7	10	102869516	rs12416687	10	102869254	C	T	0.242916	0.018	0.006	0.0026998	-0.827245	0.0792803	1.72645e-25	-0.021759	0.00754681	0.00393657	0.00393657	0.000171366	20	ENSG00000214435	10	102869470	102901899	+	chr10:102369116:103947117	rs4363528	102895758
SNAP47	eQTL_GTEx_Brain_Anterior_cingulate_cortex_BA24	ENSG00000143740.14	1	227728539	rs7526021	1	227750714	A	G	0.411932	-0.0171	0.0053	0.00125351	-0.259327	0.0403809	1.34474e-10	0.0659399	0.0228718	0.0039388	0.0039388	0.474894	20	ENSG00000143740	1	227728200	227781826	+
RPS6KA5	eQTL_BrainMeta	ENSG00000100784.12	14	90954251	rs1570256	14	90976640	A	C	0.53157	-0.0161	0.0052	0.00196049	0.224878	0.0284828	2.89813e-15	-0.0715945	0.0248382	0.00394612	0.0189126	0.00689639	20	ENSG00000100784	14	90847861	91060641	-
KIF17	eQTL_GTEx_Brain_Hypothalamus	ENSG00000117245.12	1	20664014	rs601329	1	20717668	G	A	0.708217	0.0192	0.0057	0.000756	0.250862	0.0450371	2.54557e-08	0.0765361	0.0265532	0.00394702	0.00394702	0.284624	14	ENSG00000117245	1	20664014	20718017	-
SLC4A1AP	eQTL_BrainMeta	ENSG00000163798.13	2	27679223	rs9678851	2	27664167	C	A	0.42585	0.0153	0.0052	0.00325776	-0.523538	0.0366003	2.05942e-46	-0.0292242	0.0101404	0.00395197	0.00395197	0.329353	20	ENSG00000163798	2	27663426	27695366	+
METTL9	eQTL_eQTLGen	ENSG00000197006	16	21627346	rs226009	16	21628774	A	G	0.330561	-0.0159	0.0055	0.00384129	0.301684	0.00837023	1.80778e-284	-0.0527042	0.0182895	0.00395593	0.0681831	0.423371	20	ENSG00000197006	16	21597218	21657471	+
FAM174B	eQTL_eQTLGen	ENSG00000185442	15	92713666	rs8032507	15	92763118	T	C	0.396145	-0.0154	0.0053	0.00366479	-0.194429	0.008817	9.22079e-108	0.0792063	0.0274949	0.00396718	0.0910798	0.861155	20	ENSG00000185442	15	92617448	92809884	-
ESD	eQTL_GTEx_Brain_Cortex	ENSG00000139684.13	13	46771256	rs1018579	13	46802009	C	T	0.473602	0.0167	0.0052	0.00132026	0.300275	0.0462446	8.40349e-11	0.0556157	0.0193199	0.00399346	0.00399346	0.438995	11	ENSG00000139684	13	46771256	46797420	-
NARS2	eQTL_GTEx_Brain_Putamen_basal_ganglia	ENSG00000137513.9	11	78435961	rs7937417	11	78573425	G	A	0.809058	-0.02	0.0064	0.00177805	0.673493	0.0910839	1.42257e-13	-0.0296959	0.0103165	0.00399589	0.00399589	0.356335	17	ENSG00000137513	11	78435620	78575194	-
TFB2M	eQTL_BrainMeta	ENSG00000162851.8	1	246553411	rs14373	1	246540837	T	C	0.0390405	-0.0425	0.0135	0.00164308	0.521745	0.073457	1.22316e-12	-0.0814574	0.0283024	0.00400067	0.0162535	0.454689	20	ENSG00000162851	1	246540561	246566261	-
THSD7B	eQTL_GTEx_Brain_Cerebellum	ENSG00000144229.11	2	136765545	rs10221968	2	136990445	T	G	0.424779	-0.017	0.0053	0.00133872	0.516888	0.0793149	7.17717e-11	-0.0328891	0.0114284	0.00400392	0.00400392	0.00940585	20	ENSG00000144229	2	136765545	137677718	+
SYCE1L	eQTL_GTEx_Brain_Hypothalamus	ENSG00000205078.5	16	77206441	rs56743953	16	77214658	T	C	0.304999	-0.0172	0.0056	0.00213037	0.757019	0.0919656	1.8482e-16	-0.0227207	0.00789562	0.0040067	0.0040067	0.775737	20	ENSG00000205078	16	77199408	77213215	+
PTPA	eQTL_GTEx_Brain_Cerebellum	ENSG00000119383.19	9	129110950	rs2480452	9	129147457	T	C	0.0766	0.0307	0.0098	0.00173234	-0.597874	0.0821428	3.37633e-13	-0.0513486	0.0178452	0.00400898	0.00400898	0.181581	20	ENSG00000119383	9	129110950	129148946	+
HTR1F	eQTL_BrainMeta	ENSG00000179097.7	3	87893272	rs56169023	3	87798683	C	G	0.293012	-0.017	0.0057	0.00285946	-0.342849	0.0314868	1.3056e-27	0.0495846	0.0172378	0.00402107	0.018362	0.349182	20	ENSG00000179097	3	87792706	87993839	+
PELI1	eQTL_eQTLGen	ENSG00000197329	2	64118536	rs869738	2	64266288	G	C	0.143242	0.0217	0.0075	0.00381176	-0.29137	0.0114312	2.61038e-143	-0.0744758	0.0259058	0.00404193	0.149184	0.381583	20	ENSG00000197329	2	64092652	64144420	-
SCMH1	eQTL_eQTLGen	ENSG00000010803	1	41134658	rs2885697	1	41078607	G	T	0.334333	-0.016	0.0055	0.00362481	0.157578	0.00844968	1.28659e-77	-0.101537	0.0353255	0.00404886	2.43321e-05	0.0853185	20	ENSG00000010803	1	41027202	41242306	-
LCP2	eQTL_eQTLGen	ENSG00000043462	5	170272005	rs12652307	5	170308258	C	G	0.132658	-0.0212	0.0073	0.00368299	0.220372	0.0110303	8.42232e-89	-0.096201	0.0334739	0.00405429	0.0935063	0.228469	9	ENSG00000043462	5	170246233	170297815	-
PRPF18	eQTL_eQTLGen	ENSG00000165630	10	13608899	rs10906438	10	13640277	G	A	0.1362	-0.024	0.0081	0.00304693	-0.14612	0.0123726	3.46562e-32	0.164249	0.0571519	0.00405442	0.0299972	0.828563	20	ENSG00000165630	10	13586939	13630859	+
RNF149	eQTL_GTEx_Brain_Hypothalamus	ENSG00000163162.8	2	101271219	rs13017536	2	101275676	T	C	0.41303	-0.0246	0.0073	0.000752056	0.363357	0.0660412	3.75555e-08	-0.067702	0.0235593	0.00405709	0.00405709	0.0017597	8	ENSG00000163162	2	101271219	101308701	-
S100B	eQTL_BrainMeta	ENSG00000160307.10	21	46601906	rs11089086	21	46619561	C	G	0.401627	-0.0155	0.0053	0.00344979	-0.573165	0.0372024	1.47631e-53	0.0270428	0.00941202	0.00406309	0.0515958	0.0150036	20	ENSG00000160307	21	46598604	46605208	-
TPD52L2	eQTL_eQTLGen	ENSG00000101150	20	63878386	rs817373	20	63901837	A	G	0.297506	-0.0166	0.0057	0.003588	-0.154825	0.00886863	3.01336e-68	0.107218	0.0373245	0.00407129	0.018499	0.136625	20	ENSG00000101150	20	63865228	63891545	+
GTF2H1	eQTL_GTEx_Brain_Cerebellum	ENSG00000110768.11	11	18322295	rs11024613	11	18304995	C	T	0.57812	-0.0164	0.0053	0.00197252	0.313711	0.0406562	1.19861e-14	-0.0522774	0.0182024	0.00407868	0.00407868	0.212864	17	ENSG00000110768	11	18322295	18367045	+
GNMT	eQTL_GTEx_Brain_Cortex	ENSG00000124713.5	6	42960758	rs2395943	6	42972935	G	A	0.5956	0.0156	0.0053	0.00324633	-0.961699	0.0735116	4.15818e-39	-0.0162213	0.00564885	0.00408385	0.00408385	0.957951	20	ENSG00000124713	6	42960754	42963880	+
TMEM163	eQTL_BrainMeta	ENSG00000152128.13	2	134587380	rs114658932	2	134733732	G	T	0.126422	0.0221	0.0075	0.00321219	-0.626993	0.0491771	3.12887e-37	-0.0352476	0.0122772	0.00409192	0.00316635	0.322058	20	ENSG00000152128	2	134455759	134719000	-
POGZ	eQTL_GTEx_Brain_Cortex	ENSG00000143442.21	1	151402724	rs6587585	1	151470383	T	C	0.830898	0.0228	0.0069	0.000951976	-0.223437	0.0385636	6.87344e-09	-0.102042	0.0355503	0.0041	0.0041	0.669407	11	ENSG00000143442	1	151402724	151459494	-
STON1	eQTL_eQTLGen	ENSG00000243244	2	48564030	rs17039250	2	48580657	C	A	0.3233	0.0162	0.0056	0.00381755	0.206161	0.00911967	3.76571e-113	0.0785794	0.0273847	0.00411176	0.0195867	0.730765	20	ENSG00000243244	2	48529383	48598513	+
IGSF6	eQTL_eQTLGen	ENSG00000140749	16	21646079	rs226009	16	21628774	A	G	0.330561	-0.0159	0.0055	0.00384129	0.218094	0.00926372	1.48765e-122	-0.0729043	0.0254079	0.00411307	0.0247546	0.132435	20	ENSG00000140749	16	21639550	21652608	-
RIIAD1	eQTL_BrainMeta	ENSG00000178796.13	1	151720119	rs116265747	1	151715696	T	C	0.0605141	0.0319	0.0102	0.00176329	0.584504	0.0811715	5.98361e-13	0.0545762	0.0190255	0.00412319	0.00412319	0.346886	20	ENSG00000178796	1	151710433	151729805	+
MAEL	eQTL_GTEx_Brain_Spinal_cord_cervical_c-1	ENSG00000143194.12	1	166975582	rs7551881	1	166986075	T	G	0.349697	0.0182	0.0054	0.000750672	-0.489138	0.0896136	4.80719e-08	-0.0372083	0.0129749	0.00413437	0.00413437	0.718992	20	ENSG00000143194	1	166975582	167022214	+
SMG9	eQTL_BrainMeta	ENSG00000105771.14	19	43741472	rs12611034	19	43764526	T	C	0.216124	0.0188	0.0062	0.00242732	0.31081	0.0352591	1.19645e-18	0.0604871	0.0210951	0.00413916	0.00642282	0.509965	12	ENSG00000105771	19	43727983	43754962	-
MXRA7	eQTL_GTEx_Brain_Spinal_cord_cervical_c-1	ENSG00000182534.13	17	76673659	rs2240774	17	76714490	C	T	0.47185	0.0161	0.0052	0.00196049	-0.730842	0.096284	3.1872e-14	-0.0220294	0.00768423	0.00414604	0.0145961	0.0122824	20	ENSG00000182534	17	76672551	76711004	-
TBC1D26	eQTL_GTEx_Brain_Caudate_basal_ganglia	ENSG00000214946.14	17	15732247	rs110675	17	15675538	A	G	0.728388	0.0177	0.0058	0.00227531	0.512083	0.0613217	6.78199e-17	0.0345647	0.0120589	0.00415269	0.0149819	0.568741	20	ENSG00000214946	17	15732247	15746162	+
TNIK	eQTL_BrainMeta	ENSG00000154310.17	3	171259411	rs6444974	3	171268622	A	G	0.445205	0.0164	0.0052	0.00161134	-0.200638	0.0292187	6.5673e-12	-0.0817393	0.0285202	0.00415681	0.00415681	0.735211	20	ENSG00000154310	3	171058414	171460408	-
PIP5KL1	eQTL_GTEx_Brain_Caudate_basal_ganglia	ENSG00000167103.11	9	127920879	rs2274424	9	127937638	A	G	0.872512	0.0246	0.0077	0.00139925	-0.615105	0.0948407	8.83414e-11	-0.0399932	0.0139546	0.00415748	0.00415748	0.0375874	14	ENSG00000167103	9	127920881	127930785	-
USP16	eQTL_eQTLGen	ENSG00000156256	21	29039558	rs73190153	21	28973265	C	T	0.247421	-0.0191	0.006	0.0014559	0.0590623	0.00897521	4.68552e-11	-0.323387	0.11285	0.00416156	0.00416156	0.042661	20	ENSG00000156256	21	29024629	29054488	+
CMAS	eQTL_eQTLGen	ENSG00000111726	12	22055946	rs4762870	12	22066027	T	G	0.159098	-0.022	0.007	0.00167307	0.0704712	0.0101011	3.02411e-12	-0.312184	0.108945	0.00416328	0.00416328	0.0468919	17	ENSG00000111726	12	22046218	22065674	+
ING1	eQTL_BrainMeta	ENSG00000153487.13	13	110718037	rs2391866	13	110710947	A	T	0.258005	-0.019	0.0059	0.00128039	-0.267713	0.0426996	3.61763e-10	0.0709715	0.0247756	0.00417583	0.00547338	0.498164	20	ENSG00000153487	13	110712736	110723339	+
ACSL1	eQTL_BrainMeta	ENSG00000151726.15	4	184791206	rs902177	4	184807685	C	T	0.22647	-0.0183	0.0062	0.00316119	-0.401878	0.033897	2.00662e-32	0.0455362	0.0158985	0.00418083	0.0268398	0.0896163	20	ENSG00000151726	4	184755595	184826818	-
GNMT	eQTL_GTEx_Brain_Nucleus_accumbens_basal_ganglia	ENSG00000124713.5	6	42960758	rs2395943	6	42972935	G	A	0.5956	0.0156	0.0053	0.00324633	-0.944175	0.0765779	6.27517e-35	-0.0165224	0.0057711	0.00419721	0.00419721	0.977888	20	ENSG00000124713	6	42960754	42963880	+
GNMT	eQTL_GTEx_Brain_Hippocampus	ENSG00000124713.5	6	42960758	rs2395943	6	42972935	G	A	0.5956	0.0156	0.0053	0.00324633	-1.10054	0.0893295	7.06933e-35	-0.0141749	0.00495135	0.0041988	0.0041988	0.957286	20	ENSG00000124713	6	42960754	42963880	+
GNMT	eQTL_GTEx_Brain_Frontal_Cortex_BA9	ENSG00000124713.5	6	42960758	rs2395943	6	42972935	G	A	0.5956	0.0156	0.0053	0.00324633	-1.02291	0.083768	2.7076e-34	-0.0152506	0.00532969	0.00421716	0.00421716	0.985564	20	ENSG00000124713	6	42960754	42963880	+
FAM131C	eQTL_BrainMeta	ENSG00000185519.9	1	16065710	rs9442234	1	16064561	T	C	0.498383	-0.0151	0.0052	0.00368609	-0.560393	0.0336253	2.32345e-62	0.0269454	0.009419	0.00422646	0.0363421	0.0830017	20	ENSG00000185519	1	16057769	16073651	-
PTPA	eQTL_GTEx_Brain_Cortex	ENSG00000119383.19	9	129110950	rs3118634	9	129143575	A	G	0.07645	0.0307	0.0098	0.00173234	-0.393638	0.0561967	2.47602e-12	-0.0779904	0.0272723	0.00424047	0.00424047	0.0745834	12	ENSG00000119383	9	129110950	129148946	+
PIK3IP1	eQTL_eQTLGen	ENSG00000100100	22	31287067	rs4820963	22	31302180	C	T	0.2854	0.0166	0.0058	0.00420885	-0.514421	0.00877715	0	-0.0322693	0.0112882	0.00425431	0.235443	0.0133638	20	ENSG00000100100	22	31281594	31292534	-
COQ5	eQTL_GTEx_Brain_Caudate_basal_ganglia	ENSG00000110871.14	12	120503274	rs603574	12	120560640	G	A	0.332233	0.018	0.0056	0.00130769	0.436337	0.0698274	4.13636e-10	0.0412525	0.0144325	0.00425905	0.00425905	0.495043	11	ENSG00000110871	12	120503279	120534434	-
DZANK1	eQTL_GTEx_Brain_Frontal_Cortex_BA9	ENSG00000089091.16	20	18383367	rs62217022	20	18712436	G	A	0.399909	-0.0177	0.0053	0.000838923	0.268309	0.0486785	3.5506e-08	-0.0659687	0.0230963	0.00428685	0.00428685	0.412776	20	ENSG00000089091	20	18383367	18467281	-
GNMT	eQTL_GTEx_Brain_Anterior_cingulate_cortex_BA24	ENSG00000124713.5	6	42960758	rs2395943	6	42972935	G	A	0.5956	0.0156	0.0053	0.00324633	-1.13683	0.0963405	3.89752e-32	-0.0137224	0.00480493	0.00429162	0.00429162	0.975144	20	ENSG00000124713	6	42960754	42963880	+
PKDCC	eQTL_GTEx_Brain_Spinal_cord_cervical_c-1	ENSG00000162878.12	2	42048020	rs2888814	2	41918077	T	C	0.610972	-0.0176	0.0053	0.000897744	0.48398	0.0865973	2.28572e-08	-0.0363651	0.0127381	0.00430592	0.00430592	0.862097	13	ENSG00000162878	2	42048021	42058517	+
DEGS2	eQTL_eQTLGen	ENSG00000168350	14	100151801	rs72711952	14	100118877	A	G	0.0156424	0.0572	0.019	0.00260795	0.401431	0.0446342	2.38831e-19	0.14249	0.0499119	0.00430593	0.0014869	0.0371553	11	ENSG00000168350	14	100143957	100159645	-
PDAP1	eQTL_eQTLGen	ENSG00000106244	7	99400322	rs10243678	7	99394321	T	C	0.126041	-0.0249	0.0079	0.00162213	-0.0796547	0.0118319	1.6712e-11	0.312599	0.10951	0.00430996	0.00430996	0.0841055	20	ENSG00000106244	7	99392048	99408597	-
C1QA	eQTL_BrainMeta	ENSG00000173372.17	1	22638153	rs2935539	1	22635921	T	A	0.0816224	0.0279	0.0094	0.00299661	-0.554615	0.0532309	2.03002e-25	-0.0503052	0.017623	0.0043102	0.0043102	0.464234	20	ENSG00000173372	1	22635077	22639678	+
XRCC3	eQTL_BrainMeta	ENSG00000126215.14	14	103706557	rs12586322	14	103688545	G	C	0.196738	-0.0201	0.0066	0.00232329	-0.302395	0.0370296	3.18011e-16	0.0664694	0.0232941	0.00432425	4.86101e-05	0.0632841	20	ENSG00000126215	14	103697609	103715504	-
ZNF75A	eQTL_BrainMeta	ENSG00000162086.16	16	3312129	rs7195571	16	3311639	A	T	0.246128	0.0174	0.006	0.00373163	-0.496433	0.0320019	2.84994e-54	-0.03505	0.0122956	0.00436347	0.0109235	0.193099	14	ENSG00000162086	16	3305406	3318852	+
HACL1	eQTL_BrainMeta	ENSG00000131373.15	3	15581275	rs77291680	3	15562882	G	A	0.0301096	0.0466	0.0146	0.00141399	-0.482142	0.0761184	2.38722e-10	-0.096652	0.0339088	0.00436711	0.00436711	0.479411	5	ENSG00000131373	3	15560699	15601852	-
NAT16	eQTL_GTEx_Brain_Caudate_basal_ganglia	ENSG00000167011.8	7	101170493	rs35811390	7	101157024	T	C	0.540745	-0.0171	0.0052	0.00100737	-0.402055	0.0703607	1.10222e-08	0.0425315	0.0149224	0.00436938	0.00436938	0.97018	13	ENSG00000167011	7	101170496	101180293	-
FADS1	eQTL_GTEx_Brain_Hypothalamus	ENSG00000149485.18	11	61799625	rs99780	11	61829161	T	C	0.352111	0.018	0.0055	0.00106515	-0.38384	0.0662038	6.7168e-09	-0.0468945	0.0164541	0.00437159	0.00437159	0.325525	13	ENSG00000149485	11	61799627	61829318	-
DTNB	eQTL_eQTLGen	ENSG00000138101	2	25525422	rs12615633	2	25671381	C	T	0.492323	0.015	0.0052	0.00391892	0.237651	0.0130025	1.2526e-74	0.0631178	0.0221517	0.0043809	0.00772635	0.000122452	20	ENSG00000138101	2	25377198	25673647	-
NARS2	eQTL_GTEx_Brain_Hypothalamus	ENSG00000137513.9	11	78435961	rs7945812	11	78569464	C	T	0.808142	-0.0195	0.0064	0.00231234	0.729075	0.0906498	8.78324e-16	-0.0267462	0.00938704	0.00438196	0.00438196	0.463938	20	ENSG00000137513	11	78435620	78575194	-
PITHD1	eQTL_eQTLGen	ENSG00000057757	1	23783325	rs2235541	1	23750961	T	C	0.0925	0.0294	0.0091	0.00123458	-0.103742	0.0171781	1.5488e-09	-0.283395	0.0994808	0.00438921	0.00438921	0.0214832	13	ENSG00000057757	1	23778418	23788232	+
DCXR	eQTL_GTEx_Brain_Cerebellum	ENSG00000169738.7	17	82035136	rs113680823	17	82037444	G	A	0.117904	-0.0238	0.008	0.00292989	0.635607	0.0644108	5.72839e-23	-0.0374445	0.0131459	0.00439436	0.00439436	0.454076	15	ENSG00000169738	17	82035136	82037709	-
CNKSR1	eQTL_GTEx_Brain_Cerebellum	ENSG00000142675.17	1	26177403	rs8768	1	26170849	C	A	0.7553	-0.0174	0.006	0.00373163	0.983128	0.06499	1.06868e-51	-0.0176986	0.0062141	0.00439761	0.0111429	0.326249	20	ENSG00000142675	1	26177484	26189884	+
GYPC	eQTL_BrainMeta	ENSG00000136732.16	2	126676400	rs6431169	2	126645257	A	G	0.32363	-0.0182	0.0056	0.00115405	0.202024	0.0341867	3.43326e-09	-0.0900885	0.0316351	0.00440312	0.00440312	0.0534431	9	ENSG00000136732	2	126656133	126696667	+
RABEP1	eQTL_eQTLGen	ENSG00000029725	17	5334302	rs1065483	17	5381475	A	G	0.409591	0.0151	0.0053	0.00438491	0.614329	0.007229	0	0.0245797	0.00863215	0.00440701	0.0703931	0.00864638	20	ENSG00000029725	17	5282265	5386340	+
SEC11C	eQTL_eQTLGen	ENSG00000166562	18	59149349	rs11874338	18	59125193	A	G	0.426954	0.0155	0.0053	0.00344979	-0.148566	0.0119007	9.15146e-36	-0.104331	0.0366402	0.00440728	0.00880106	0.0137818	20	ENSG00000166562	18	59139866	59158832	+
CCDC167	eQTL_GTEx_Brain_Nucleus_accumbens_basal_ganglia	ENSG00000198937.8	6	37482920	rs1224129	6	37445633	C	T	0.693558	-0.0171	0.0057	0.0026998	0.426778	0.0472826	1.7788e-19	-0.0400677	0.0140743	0.00441511	0.00441511	0.0758295	20	ENSG00000198937	6	37482938	37499893	-
VAMP4	eQTL_eQTLGen	ENSG00000117533	1	171721117	rs11590714	1	171747639	C	G	0.192985	-0.0187	0.0065	0.00401574	0.202141	0.0102734	3.44908e-86	-0.0925097	0.0324977	0.00441811	0.00141522	0.582749	20	ENSG00000117533	1	171700160	171742074	-
NOC2L	eQTL_eQTLGen	ENSG00000188976	1	951756	rs7417106	1	976215	A	G	0.194648	0.0186	0.0064	0.00365789	-0.247736	0.0175934	4.956e-45	-0.0750799	0.0263784	0.0044236	0.0033201	0.539715	20	ENSG00000188976	1	944203	959309	-
USP14	eQTL_GTEx_Brain_Spinal_cord_cervical_c-1	ENSG00000101557.14	18	158383	rs2212583	18	129661	A	G	0.311489	0.018	0.0057	0.00158913	-0.494197	0.0753243	5.34762e-11	-0.0364227	0.0128003	0.00443488	0.00443488	0.0158131	20	ENSG00000101557	18	158383	214629	+
SIPA1L3	eQTL_GTEx_Brain_Cerebellar_Hemisphere	ENSG00000105738.10	19	37907228	rs12982030	19	38103012	C	A	0.348187	-0.0177	0.0055	0.00129006	-0.297275	0.0488058	1.12223e-09	0.0595408	0.020925	0.00443507	0.00443507	0.179606	10	ENSG00000105738	19	37907208	38208369	+
AGFG1	eQTL_BrainMeta	ENSG00000173744.18	2	227516684	rs10204466	2	227587055	G	A	0.186787	0.0206	0.0067	0.00210766	0.283532	0.037777	6.12326e-14	0.0726549	0.0255364	0.00443906	0.00443906	0.8913	20	ENSG00000173744	2	227472152	227561217	+
RESF1	eQTL_BrainMeta	ENSG00000174718.12	12	31976238	rs16919122	12	31981881	A	G	0.11445	-0.0238	0.0081	0.00330048	0.454356	0.0401421	1.06058e-29	-0.0523819	0.0184183	0.00445502	0.00445502	0.527145	20	ENSG00000174718	12	31959370	31993107	+
GNMT	eQTL_GTEx_Brain_Caudate_basal_ganglia	ENSG00000124713.5	6	42960758	rs2395943	6	42972935	G	A	0.5956	0.0156	0.0053	0.00324633	-0.835961	0.0758303	2.92437e-28	-0.0186612	0.0065621	0.0044582	0.0044582	0.927349	20	ENSG00000124713	6	42960754	42963880	+
YWHAZ	eQTL_GTEx_Brain_Spinal_cord_cervical_c-1	ENSG00000164924.17	8	100916525	rs1470764	8	100937810	A	G	0.60955	-0.0173	0.0053	0.00109793	-0.332227	0.0574232	7.22597e-09	0.0520728	0.0183168	0.00447047	0.00447047	0.0819452	19	ENSG00000164924	8	100916523	100953388	-
GNMT	eQTL_GTEx_Brain_Hypothalamus	ENSG00000124713.5	6	42960758	rs2395943	6	42972935	G	A	0.5956	0.0156	0.0053	0.00324633	-0.957979	0.0873203	5.27674e-28	-0.0162843	0.00572814	0.00447109	0.00447109	0.979478	20	ENSG00000124713	6	42960754	42963880	+
WBP2NL	eQTL_GTEx_Brain_Anterior_cingulate_cortex_BA24	ENSG00000183066.14	22	41998725	rs739292	22	41972853	A	G	0.490027	-0.016	0.0052	0.00209149	0.667419	0.0898346	1.09078e-13	-0.0239729	0.00843296	0.00447239	0.00447239	0.191585	20	ENSG00000183066	22	41998725	42058456	+
DYRK1A	eQTL_eQTLGen	ENSG00000157540	21	37445966	rs11702026	21	37389619	T	C	0.1161	-0.0242	0.0082	0.00316522	0.133589	0.0126457	4.37607e-26	-0.181153	0.0637326	0.00447773	0.0122977	0.473304	20	ENSG00000157540	21	37365573	37526358	+
FRS3	eQTL_GTEx_Brain_Cerebellar_Hemisphere	ENSG00000137218.10	6	41770176	rs12530404	6	41760423	T	C	0.297419	-0.0169	0.0056	0.00254569	0.409825	0.048611	3.43576e-17	-0.0412371	0.0145134	0.00449291	0.00449291	0.256535	20	ENSG00000137218	6	41770176	41786542	-
ERBB3	eQTL_eQTLGen	ENSG00000065361	12	56090152	rs11171739	12	56076841	C	T	0.43	-0.0152	0.0053	0.00413174	-0.167927	0.00814618	2.04679e-94	0.0905155	0.0318653	0.00450335	0.0229152	0.0808566	20	ENSG00000065361	12	56076799	56103505	+
MRPL48	eQTL_GTEx_Brain_Cortex	ENSG00000175581.13	11	73787316	rs60164255	11	73686271	A	T	0.135922	0.0246	0.0077	0.00139925	0.488442	0.0787336	5.51401e-10	0.0503642	0.017732	0.00450715	0.0194963	0.27748	8	ENSG00000175581	11	73787872	73865133	+
ACTR10	eQTL_GTEx_Brain_Hypothalamus	ENSG00000131966.13	14	58200080	rs72716929	14	58206031	A	G	0.475233	-0.0172	0.0052	0.000940681	0.1632	0.0294494	2.99522e-08	-0.105392	0.0371068	0.00450802	0.00450802	0.401031	15	ENSG00000131966	14	58200080	58235636	+
COL19A1	eQTL_GTEx_Brain_Cerebellum	ENSG00000082293.12	6	69866571	rs7773157	6	70136130	A	G	0.405314	0.0173	0.0053	0.00109793	-0.38774	0.0675272	9.35724e-09	-0.0446175	0.0157232	0.0045442	0.00978433	0.179817	14	ENSG00000082293	6	69866556	70212468	+
SYCE1L	eQTL_GTEx_Brain_Cerebellum	ENSG00000205078.5	16	77206441	rs56743953	16	77214658	T	C	0.304999	-0.0172	0.0056	0.00213037	0.543722	0.0733486	1.23612e-13	-0.0316338	0.0111485	0.00454677	0.00454677	0.899543	20	ENSG00000205078	16	77199408	77213215	+
MAU2	eQTL_BrainMeta	ENSG00000129933.21	19	19339791	rs62135552	19	19326045	G	A	0.345788	-0.0166	0.0057	0.003588	-0.441899	0.0351148	2.57272e-36	0.0375652	0.0132398	0.00454975	0.0154365	0.584087	20	ENSG00000129933	19	19320829	19358754	+
CNKSR1	eQTL_GTEx_Brain_Cortex	ENSG00000142675.17	1	26177403	rs8768	1	26170849	C	A	0.7553	-0.0174	0.006	0.00373163	0.896105	0.0655667	1.59709e-42	-0.0194174	0.00684472	0.00455624	0.0109802	0.368644	20	ENSG00000142675	1	26177484	26189884	+
VN1R1	eQTL_eQTLGen	ENSG00000178201	19	57455966	rs56740940	19	57465433	G	A	0.2515	0.017	0.0059	0.00395968	-0.148728	0.00918539	5.76174e-59	-0.114303	0.0402929	0.00455696	0.0118712	0.342284	20	ENSG00000178201	19	57454790	57457140	-
ACAD10	eQTL_eQTLGen	ENSG00000111271	12	111721580	rs10774634	12	111661441	G	A	0.175135	-0.0201	0.0068	0.00311776	0.104784	0.0104402	1.0524e-23	-0.191823	0.0676513	0.00457583	0.00936037	0.15065	14	ENSG00000111271	12	111686053	111757107	+
DCXR	eQTL_eQTLGen	ENSG00000169738	17	82036416	rs60208666	17	82038194	G	C	0.118392	-0.0227	0.008	0.00454683	0.950059	0.0128296	0	-0.0238933	0.00842671	0.00457656	0.0274502	0.407921	20	ENSG00000169738	17	82035136	82037709	-
CRAT	eQTL_GTEx_Brain_Cortex	ENSG00000095321.16	9	129094810	rs3118639	9	129093324	A	G	0.273717	0.0192	0.0058	0.000931811	-0.247794	0.0451078	3.9432e-08	-0.0774837	0.0273279	0.00457781	0.00457781	0.412277	13	ENSG00000095321	9	129094142	129111189	-
NIT1	eQTL_BrainMeta	ENSG00000158793.14	1	161121766	rs76502631	1	161118210	A	G	0.0271271	0.0504	0.017	0.00302972	0.989727	0.102043	3.04171e-22	0.0509232	0.017961	0.00457953	0.0118292	0.569082	20	ENSG00000158793	1	161118086	161125445	+
TBC1D26	eQTL_GTEx_Brain_Cerebellum	ENSG00000214946.14	17	15732247	rs110675	17	15675538	A	G	0.728388	0.0177	0.0058	0.00227531	0.740692	0.09695	2.1733e-14	0.0238966	0.00843211	0.00459696	0.017282	0.398198	20	ENSG00000214946	17	15732247	15746162	+
RPS26	eQTL_GTEx_Brain_Nucleus_accumbens_basal_ganglia	ENSG00000197728.9	12	56041853	rs11171739	12	56076841	T	C	0.57	0.0152	0.0053	0.00413174	-1.08339	0.0586716	3.92608e-76	-0.01403	0.0049507	0.00459769	0.0119537	0.0779869	20	ENSG00000197728	12	56041351	56044697	+
SYPL1	eQTL_eQTLGen	ENSG00000008282	7	106101540	rs176469	7	106080376	T	C	0.255501	0.0176	0.006	0.00335344	0.100604	0.00923447	1.22571e-27	0.174943	0.0617638	0.00461916	0.00576736	0.925552	20	ENSG00000008282	7	106090505	106112576	-
RPS26	eQTL_GTEx_Brain_Cortex	ENSG00000197728.9	12	56041853	rs11171739	12	56076841	T	C	0.57	0.0152	0.0053	0.00413174	-1.06457	0.0590882	1.44254e-72	-0.0142781	0.00504122	0.00462194	0.0129565	0.0397095	20	ENSG00000197728	12	56041351	56044697	+
PLEKHG5	eQTL_eQTLGen	ENSG00000171680	1	6493598	rs10779790	1	6548375	A	G	0.132366	-0.0222	0.0078	0.00442508	-0.335215	0.0118957	1.04267e-174	0.0662262	0.023387	0.00462945	0.011167	0.461638	20	ENSG00000171680	1	6467122	6520074	-
RPS26	eQTL_GTEx_Brain_Caudate_basal_ganglia	ENSG00000197728.9	12	56041853	rs11171739	12	56076841	T	C	0.57	0.0152	0.0053	0.00413174	-1.05239	0.0593782	2.76203e-70	-0.0144433	0.00510166	0.00463883	0.0129658	0.054571	20	ENSG00000197728	12	56041351	56044697	+
CNKSR1	eQTL_GTEx_Brain_Cerebellar_Hemisphere	ENSG00000142675.17	1	26177403	rs8768	1	26170849	C	A	0.7553	-0.0174	0.006	0.00373163	0.865961	0.0669019	2.54929e-38	-0.0200933	0.00710049	0.00465706	0.0112751	0.312373	20	ENSG00000142675	1	26177484	26189884	+
FRS3	eQTL_eQTLGen	ENSG00000137218	6	41778359	rs1057227	6	41770420	T	C	0.296328	-0.016	0.0056	0.00427473	0.178294	0.00874753	2.40585e-92	-0.0897394	0.0317159	0.00466239	0.0179986	0.580728	20	ENSG00000137218	6	41770176	41786542	-
RPS26	eQTL_GTEx_Brain_Cerebellar_Hemisphere	ENSG00000197728.9	12	56041853	rs11171739	12	56076841	T	C	0.57	0.0152	0.0053	0.00413174	-1.09139	0.0629867	2.927e-67	-0.0139272	0.00492226	0.0046631	0.0046631	0.054911	20	ENSG00000197728	12	56041351	56044697	+
CNKSR1	eQTL_GTEx_Brain_Caudate_basal_ganglia	ENSG00000142675.17	1	26177403	rs8768	1	26170849	C	A	0.7553	-0.0174	0.006	0.00373163	0.832245	0.0646481	6.34894e-38	-0.0209073	0.00739008	0.00466784	0.0112233	0.238451	20	ENSG00000142675	1	26177484	26189884	+
USP6NL	eQTL_GTEx_Brain_Cerebellar_Hemisphere	ENSG00000148429.14	10	11453946	rs12766676	10	11498764	C	G	0.216958	0.0204	0.0064	0.00143509	0.404909	0.0659687	8.36238e-10	0.0503817	0.0178103	0.00467234	0.00467234	0.18801	12	ENSG00000148429	10	11460510	11611666	-
TMX1	eQTL_eQTLGen	ENSG00000139921	14	51248951	rs12432203	14	51244143	G	A	0.0911694	0.0256	0.009	0.00444889	-0.325403	0.012419	2.51962e-151	-0.0786717	0.0278205	0.00468646	0.00597024	0.0588304	20	ENSG00000139921	14	51240162	51257655	+
ZNF286A	eQTL_GTEx_Brain_Cerebellar_Hemisphere	ENSG00000187607.15	17	15699577	rs494460	17	15669243	G	A	0.72865	0.018	0.0059	0.00228196	-0.487681	0.0647683	5.08876e-14	-0.0369094	0.0130534	0.00469038	0.00469038	0.469223	12	ENSG00000187607	17	15699577	15720787	+
GNMT	eQTL_GTEx_Brain_Putamen_basal_ganglia	ENSG00000124713.5	6	42960758	rs2395943	6	42972935	G	A	0.5956	0.0156	0.0053	0.00324633	-0.934188	0.091881	2.77308e-24	-0.016699	0.00590633	0.00469415	0.00469415	0.960655	20	ENSG00000124713	6	42960754	42963880	+
MAML1	eQTL_BrainMeta	ENSG00000161021.13	5	179755053	rs62406189	5	179773908	G	C	0.02605	0.0495	0.0169	0.00340061	-1.47589	0.136575	3.20817e-27	-0.0335391	0.0118639	0.00469872	0.00469872	0.950547	9	ENSG00000161021	5	179732822	179777283	+
PIGG	eQTL_BrainMeta	ENSG00000174227.16	4	519705	rs76902614	4	532089	G	C	0.0651279	0.0301	0.0104	0.00380089	0.762217	0.0579861	1.82213e-39	0.0394901	0.0139712	0.00470557	0.00258545	0.344976	20	ENSG00000174227	4	499210	540200	+
SRR	eQTL_GTEx_Brain_Cortex	ENSG00000167720.12	17	2303383	rs112258894	17	2254523	T	C	0.339284	0.0157	0.0054	0.00364438	-0.763052	0.0634466	2.57284e-33	-0.0205753	0.0072807	0.00471329	0.00471329	0.040767	20	ENSG00000167720	17	2303383	2325260	+
SMPD2	eQTL_GTEx_Brain_Nucleus_accumbens_basal_ganglia	ENSG00000135587.8	6	109441357	rs9480957	6	109430398	A	G	0.332533	0.0173	0.0055	0.00165829	0.428781	0.0667174	1.30299e-10	0.0403469	0.0142809	0.0047247	0.0047247	0.661506	18	ENSG00000135587	6	109440724	109443919	+
RPS26	eQTL_GTEx_Brain_Frontal_Cortex_BA9	ENSG00000197728.9	12	56041853	rs11171739	12	56076841	T	C	0.57	0.0152	0.0053	0.00413174	-1.03685	0.0639678	4.36002e-59	-0.0146598	0.00519103	0.00474195	0.00474195	0.080737	20	ENSG00000197728	12	56041351	56044697	+
CNKSR1	eQTL_GTEx_Brain_Frontal_Cortex_BA9	ENSG00000142675.17	1	26177403	rs8768	1	26170849	C	A	0.7553	-0.0174	0.006	0.00373163	0.848323	0.0684205	2.65707e-35	-0.0205111	0.00726367	0.00474599	0.00474599	0.59894	20	ENSG00000142675	1	26177484	26189884	+
RPS26	eQTL_GTEx_Brain_Putamen_basal_ganglia	ENSG00000197728.9	12	56041853	rs11171739	12	56076841	T	C	0.57	0.0152	0.0053	0.00413174	-1.19115	0.0740999	3.82456e-58	-0.0127608	0.00451974	0.00475257	0.00475257	0.151458	20	ENSG00000197728	12	56041351	56044697	+
ZBTB24	eQTL_BrainMeta	ENSG00000112365.5	6	109472907	rs3778475	6	109375003	G	A	0.332249	0.0168	0.0055	0.00225402	-0.22038	0.0298242	1.47607e-13	-0.0762319	0.0270051	0.0047596	0.0047596	0.378154	19	ENSG00000112365	6	109462594	109483219	-
COQ5	eQTL_GTEx_Brain_Putamen_basal_ganglia	ENSG00000110871.14	12	120503274	rs603574	12	120560640	G	A	0.332233	0.018	0.0056	0.00130769	0.441674	0.0748334	3.58906e-09	0.040754	0.0144373	0.00476033	0.00476033	0.652389	7	ENSG00000110871	12	120503279	120534434	-
ARID4A	eQTL_BrainMeta	ENSG00000032219.19	14	58336196	rs1051860	14	58371950	A	G	0.411968	0.0173	0.0053	0.00109793	-0.175474	0.0312427	1.94866e-08	-0.0985899	0.0349342	0.0047702	0.0047702	0.00656564	20	ENSG00000032219	14	58298504	58373887	+
ADORA2B	eQTL_GTEx_Brain_Frontal_Cortex_BA9	ENSG00000170425.3	17	15944917	rs1860644	17	15976020	T	G	0.573929	-0.018	0.0056	0.00130769	-0.184302	0.0312634	3.74356e-09	0.0976658	0.034608	0.00477165	0.00477165	0.0141203	17	ENSG00000170425	17	15945130	15975746	+
TTC26	eQTL_BrainMeta	ENSG00000105948.13	7	139162865	rs13233916	7	139189670	G	C	0.0909	0.0275	0.0092	0.00279773	0.462354	0.0540289	1.15315e-17	0.0594782	0.0210771	0.00477352	0.00477352	0.546832	14	ENSG00000105948	7	139133744	139191986	+
GNMT	eQTL_GTEx_Brain_Amygdala	ENSG00000124713.5	6	42960758	rs2395943	6	42972935	G	A	0.5956	0.0156	0.0053	0.00324633	-1.01297	0.102082	3.30331e-23	-0.0154003	0.00545746	0.0047744	0.0047744	0.965378	20	ENSG00000124713	6	42960754	42963880	+
ZNF845	eQTL_eQTLGen	ENSG00000213799	19	53345328	rs6509745	19	53333452	A	G	0.376201	0.0155	0.0054	0.00409991	-0.173597	0.0112692	1.5243e-53	-0.0892873	0.0316419	0.00477546	0.0436338	0.498128	20	ENSG00000213799	19	53333749	53356906	+
CBFA2T2	eQTL_BrainMeta	ENSG00000078699.22	20	33570056	rs6088245	20	33527294	C	T	0.485821	-0.0154	0.0052	0.00306106	-0.279587	0.0302031	2.10427e-20	0.0550812	0.0195275	0.00479189	0.00479189	0.863552	20	ENSG00000078699	20	33490075	33650036	+
CNKSR1	eQTL_GTEx_Brain_Nucleus_accumbens_basal_ganglia	ENSG00000142675.17	1	26177403	rs8768	1	26170849	C	A	0.7553	-0.0174	0.006	0.00373163	0.725109	0.0598892	9.63691e-34	-0.0239964	0.00850867	0.00479893	0.0115114	0.350395	20	ENSG00000142675	1	26177484	26189884	+
NPEPPS	eQTL_BrainMeta	ENSG00000141279.17	17	47573804	rs11656855	17	47637289	T	C	0.505204	0.0151	0.0052	0.00368609	0.335862	0.0283732	2.50439e-32	0.044959	0.0159416	0.00479897	0.00479897	0.245306	20	ENSG00000141279	17	47522942	47624665	+
AS3MT	eQTL_GTEx_Brain_Anterior_cingulate_cortex_BA24	ENSG00000214435.7	10	102869516	rs12416687	10	102869254	C	T	0.242916	0.018	0.006	0.0026998	-0.870348	0.106304	2.67062e-16	-0.0206814	0.00734201	0.00484966	0.00484966	0.00144772	20	ENSG00000214435	10	102869470	102901899	+	chr10:102369116:103947117	rs4363528	102895758
NARS2	eQTL_GTEx_Brain_Cerebellar_Hemisphere	ENSG00000137513.9	11	78435961	rs7942527	11	78569277	G	A	0.807898	-0.0187	0.0064	0.00347931	0.761164	0.0719595	3.7824e-26	-0.0245676	0.00872306	0.00485652	0.00485652	0.700382	20	ENSG00000137513	11	78435620	78575194	-
CNKSR1	eQTL_GTEx_Brain_Hypothalamus	ENSG00000142675.17	1	26177403	rs8768	1	26170849	C	A	0.7553	-0.0174	0.006	0.00373163	0.843997	0.0717266	5.78325e-32	-0.0206162	0.00732175	0.00486641	0.0126704	0.322404	20	ENSG00000142675	1	26177484	26189884	+
PGBD1	eQTL_eQTLGen	ENSG00000137338	6	28292060	rs1778484	6	28273021	G	A	0.35165	-0.0177	0.0062	0.00430587	0.142254	0.00839584	2.15316e-64	-0.124425	0.0441984	0.00487533	0.00390762	0.250666	20	ENSG00000137338	6	28281572	28302549	+
NOS1	eQTL_GTEx_Brain_Frontal_Cortex_BA9	ENSG00000089250.18	12	117208142	rs10774924	12	117444295	G	A	0.444288	-0.017	0.0052	0.0010784	-0.352393	0.0636532	3.09206e-08	0.0482416	0.0171371	0.0048771	0.0048771	0.237027	11	ENSG00000089250	12	117208142	117452170	-
CCDC167	eQTL_GTEx_Brain_Putamen_basal_ganglia	ENSG00000198937.8	6	37482920	rs1224129	6	37445633	C	T	0.693558	-0.0171	0.0057	0.0026998	0.43567	0.0535282	3.98311e-16	-0.0392499	0.0139438	0.00487965	0.00487965	0.116536	17	ENSG00000198937	6	37482938	37499893	-
DHRS4L2	eQTL_GTEx_Brain_Hypothalamus	ENSG00000187630.15	14	23969874	rs112772981	14	23956784	A	G	0.0502107	-0.0354	0.0119	0.00293189	-1.22845	0.141319	3.53706e-18	0.0288168	0.0102385	0.00488463	0.00488463	0.588657	14	ENSG00000187630	14	23969874	24006408	+
NARS2	eQTL_GTEx_Brain_Frontal_Cortex_BA9	ENSG00000137513.9	11	78435961	rs7942527	11	78569277	G	A	0.807898	-0.0187	0.0064	0.00347931	0.804212	0.0768371	1.23171e-25	-0.0232526	0.00826238	0.00488883	0.00488883	0.503994	20	ENSG00000137513	11	78435620	78575194	-
ACTR3	eQTL_eQTLGen	ENSG00000115091	2	113926330	rs10182655	2	113980932	T	C	0.112718	-0.0259	0.0082	0.00158563	0.11365	0.0183448	5.82108e-10	-0.227893	0.0809875	0.00489409	0.00489409	0.855861	20	ENSG00000115091	2	113890063	113962596	+
TXK	eQTL_eQTLGen	ENSG00000074966	4	48100322	rs4571301	4	48154247	A	G	0.100473	0.0237	0.0084	0.00478103	0.449095	0.0119279	0	0.0527728	0.0187567	0.00489993	0.173367	0.162754	20	ENSG00000074966	4	48066393	48134250	-
NPEPPS	eQTL_eQTLGen	ENSG00000141279	17	47573804	rs10432035	17	47547547	G	C	0.495728	-0.0147	0.0052	0.00469976	-0.220976	0.0084588	1.95671e-150	0.0665231	0.0236693	0.00494622	0.0017815	5.69108e-05	20	ENSG00000141279	17	47522942	47624665	+
CYP2J2	eQTL_eQTLGen	ENSG00000134716	1	59910040	rs12064386	1	59886705	C	A	0.0848179	0.027	0.0095	0.00448167	0.274728	0.0146177	8.42405e-79	0.098279	0.0349728	0.00495176	0.125977	0.122999	20	ENSG00000134716	1	59893308	59926773	-
CNKSR1	eQTL_GTEx_Brain_Putamen_basal_ganglia	ENSG00000142675.17	1	26177403	rs8768	1	26170849	C	A	0.7553	-0.0174	0.006	0.00373163	0.831534	0.0732027	6.66487e-30	-0.0209252	0.00744701	0.00495605	0.0118775	0.614742	20	ENSG00000142675	1	26177484	26189884	+
CREBL2	eQTL_BrainMeta	ENSG00000111269.3	12	12628468	rs10845596	12	12627456	T	C	0.443182	0.0154	0.0053	0.00366479	0.310647	0.0283961	7.43624e-28	0.0495739	0.0176527	0.00498051	0.00775132	0.189233	20	ENSG00000111269	12	12611827	12645108	+
SIPA1L3	eQTL_GTEx_Brain_Cerebellum	ENSG00000105738.10	19	37907228	rs12982030	19	38103012	C	A	0.348187	-0.0177	0.0055	0.00129006	-0.255432	0.0444277	8.95675e-09	0.0692944	0.0246758	0.00498208	0.00498208	0.819571	14	ENSG00000105738	19	37907208	38208369	+
LDB3	eQTL_BrainMeta	ENSG00000122367.20	10	86702289	rs2803546	10	86647298	A	G	0.446962	0.015	0.0052	0.00391892	0.413834	0.0337708	1.59512e-34	0.0362464	0.0129089	0.00498705	0.04601	0.370954	20	ENSG00000122367	10	86666785	86736072	+
MAEL	eQTL_GTEx_Brain_Caudate_basal_ganglia	ENSG00000143194.12	1	166975582	rs2072741	1	166960427	T	C	0.416549	-0.016	0.0053	0.00253721	0.562831	0.0737508	2.31988e-14	-0.0284277	0.0101267	0.00499729	0.00499729	0.666224	20	ENSG00000143194	1	166975582	167022214	+
SULT1A1	eQTL_eQTLGen	ENSG00000196502	16	28614410	rs143399275	16	28579657	A	G	0.0322032	-0.0394	0.0139	0.00458928	0.502415	0.0249665	4.58545e-90	-0.0784212	0.0279395	0.00500324	6.84526e-09	0.390699	10	ENSG00000196502	16	28603944	28623625	-	chr16:28032060:29484436	rs4788062	28629858
SNTG2	eQTL_GTEx_Brain_Cerebellum	ENSG00000172554.11	2	950868	rs12619736	2	860419	T	C	0.169327	-0.0211	0.0068	0.00191608	0.702488	0.106747	4.67748e-11	-0.0300361	0.0107019	0.00500672	0.00500672	0.07859	20	ENSG00000172554	2	950849	1367613	+
YJEFN3	eQTL_BrainMeta	ENSG00000250067.12	19	19533221	rs2905432	19	19373486	G	A	0.353745	-0.0166	0.0054	0.00211157	-0.207883	0.0302388	6.21221e-12	0.0798528	0.0284549	0.00501154	0.00882734	0.556998	20	ENSG00000250067	19	19528861	19537581	+
HYAL3	eQTL_eQTLGen	ENSG00000186792	3	50296118	rs13100173	3	50295266	A	G	0.4773	0.0146	0.0052	0.00498979	-0.67389	0.00819014	0	-0.0216653	0.00772088	0.00501515	0.00676857	0.125453	20	ENSG00000186792	3	50292831	50299405	-
TRPC6	eQTL_BrainMeta	ENSG00000137672.13	11	101662063	rs9795221	11	101858127	A	C	0.378484	-0.0162	0.0054	0.0026998	-0.342694	0.0432159	2.19498e-15	0.0472725	0.0168475	0.00501742	0.00499486	0.133056	20	ENSG00000137672	11	101451564	101872562	-
STAG3	eQTL_eQTLGen	ENSG00000066923	7	100199526	rs7786505	7	100219962	T	G	0.2185	-0.0177	0.0063	0.00496148	-0.488035	0.00932571	0	0.0362679	0.0129275	0.00502411	0.0697297	0.825131	20	ENSG00000066923	7	100177563	100221488	+
RTTN	eQTL_BrainMeta	ENSG00000176225.15	18	70104378	rs113405121	18	70007109	A	C	0.0281309	-0.0512	0.0157	0.00110963	0.59049	0.107466	3.9144e-08	-0.0867076	0.0309183	0.00504093	0.00504093	0.244067	7	ENSG00000176225	18	70003031	70205726	-
SOX10	eQTL_BrainMeta	ENSG00000100146.18	22	37979054	rs2076370	22	38067961	A	G	0.376238	-0.0161	0.0054	0.00286857	0.230216	0.0279161	1.62836e-16	-0.0699344	0.0249422	0.00504944	0.00504944	0.760228	20	ENSG00000100146	22	37970686	37987422	-
HPS5	eQTL_GTEx_Brain_Cerebellar_Hemisphere	ENSG00000110756.17	11	18278668	rs11024606	11	18296317	A	C	0.576811	-0.0163	0.0053	0.0021017	-0.407902	0.0598046	9.06716e-12	0.0399606	0.0142531	0.00505304	0.00505304	0.168029	14	ENSG00000110756	11	18278668	18322198	-
DNAJC17	eQTL_eQTLGen	ENSG00000104129	15	40786320	rs17657877	15	40812676	C	G	0.358951	-0.0154	0.0054	0.00434654	0.124367	0.00813207	8.46157e-53	-0.123827	0.0441684	0.00505474	0.018361	0.597935	20	ENSG00000104129	15	40765161	40807478	-
PEX6	eQTL_BrainMeta	ENSG00000124587.14	6	42971523	rs9462859	6	42979205	A	G	0.461418	0.0146	0.0052	0.00498979	1.12445	0.0231435	0	0.0129841	0.00463219	0.00506272	0.0045285	0.954981	20	ENSG00000124587	6	42963865	42979181	-
SMPD2	eQTL_GTEx_Brain_Cortex	ENSG00000135587.8	6	109441357	rs12528822	6	109340338	C	G	0.331667	0.0168	0.0055	0.00225402	0.543169	0.0770295	1.77078e-12	0.0309296	0.011035	0.00506498	0.00506498	0.39363	20	ENSG00000135587	6	109440724	109443919	+
SEMA6C	eQTL_GTEx_Brain_Cerebellum	ENSG00000143434.15	1	151131685	rs75358607	1	151147293	A	T	0.0751381	-0.0288	0.0098	0.00329512	0.93074	0.099886	1.18533e-20	-0.0309431	0.0110405	0.00506784	0.00506784	0.907341	20	ENSG00000143434	1	151131685	151146631	-
NRBF2	eQTL_eQTLGen	ENSG00000148572	10	63144139	rs34119992	10	63182351	C	T	0.310429	-0.0161	0.0057	0.00473454	-0.290022	0.0128597	1.26055e-112	0.055513	0.0198072	0.00506821	0.0708376	0.0374362	20	ENSG00000148572	10	63133247	63155031	+
PTBP2	eQTL_eQTLGen	ENSG00000117569	1	96772702	rs273886	1	96813248	A	G	0.507754	0.0146	0.0052	0.00498979	0.346746	0.00774998	0	0.0421057	0.0150261	0.00507585	0.00649224	0.129595	20	ENSG00000117569	1	96721665	96823738	+
FES	eQTL_BrainMeta	ENSG00000182511.12	15	90889736	rs4932376	15	90890035	G	C	0.353786	0.0156	0.0054	0.00386606	0.345154	0.0300983	1.92018e-30	0.0451972	0.016134	0.0050887	0.0050887	0.180953	17	ENSG00000182511	15	90883695	90895776	+
CASP7	eQTL_GTEx_Brain_Caudate_basal_ganglia	ENSG00000165806.19	10	113679162	rs3121482	10	113646702	G	A	0.63085	-0.0162	0.0054	0.0026998	-0.388346	0.0496142	4.98425e-15	0.0417154	0.0148915	0.00508981	0.00508981	0.617621	20	ENSG00000165806	10	113679162	113730907	+
REEP5	eQTL_eQTLGen	ENSG00000129625	5	112899337	rs466443	5	112893472	T	C	0.42577	-0.0149	0.0053	0.00493386	-0.27767	0.00863342	5.95896e-227	0.0536608	0.0191602	0.00510011	0.0236712	0.011341	20	ENSG00000129625	5	112876385	112922289	-
MPHOSPH10	eQTL_eQTLGen	ENSG00000124383	2	71140366	rs72837607	2	71119819	T	C	0.362221	0.0157	0.0054	0.00364438	0.0859276	0.00824451	1.9595e-25	0.182712	0.065243	0.00510258	0.00966326	0.293709	20	ENSG00000124383	2	71130310	71150101	+
RPS26	eQTL_GTEx_Brain_Anterior_cingulate_cortex_BA24	ENSG00000197728.9	12	56041853	rs11171739	12	56076841	T	C	0.57	0.0152	0.0053	0.00413174	-1.12029	0.0866366	3.01257e-38	-0.0135679	0.00484588	0.00511204	0.00511204	0.0368805	20	ENSG00000197728	12	56041351	56044697	+
SRA1	eQTL_eQTLGen	ENSG00000213523	5	140547796	rs3822328	5	140440443	G	T	0.303271	0.0157	0.0056	0.005054	-0.476126	0.00931885	0	-0.0329745	0.0117793	0.0051204	0.102644	0.0815774	20	ENSG00000213523	5	140537340	140557677	-
SLC10A5	eQTL_GTEx_Brain_Cerebellum	ENSG00000253598.1	8	81693607	rs75348453	8	81713911	A	G	0.0513013	0.0387	0.0122	0.00151325	-1.1189	0.188016	2.66367e-09	-0.0345875	0.0123558	0.00512156	0.00512156	0.10145	17	ENSG00000253598	8	81693631	81695058	-
HYAL3	eQTL_BrainMeta	ENSG00000186792.17	3	50296118	rs13100173	3	50295266	A	G	0.4773	0.0146	0.0052	0.00498979	-0.973483	0.0274563	2.36449e-275	-0.0149977	0.00535837	0.00512722	0.0374518	0.416457	20	ENSG00000186792	3	50292831	50299405	-
VPS13C	eQTL_eQTLGen	ENSG00000129003	15	61956431	rs7163326	15	62046360	A	G	0.472932	0.0146	0.0052	0.00498979	0.265715	0.00782058	4.97541e-253	0.0549461	0.0196365	0.00513955	0.0613683	0.323934	20	ENSG00000129003	15	61852389	62060473	-
SFI1	eQTL_eQTLGen	ENSG00000198089	22	31553638	rs5997981	22	31412841	A	G	0.470689	0.0146	0.0052	0.00498979	-0.257972	0.00782703	3.13146e-238	-0.0565953	0.0202302	0.00514902	0.0841393	0.282127	20	ENSG00000198089	22	31488688	31618588	+
ESAM	eQTL_eQTLGen	ENSG00000149564	11	124757436	rs6590090	11	124754958	C	T	0.232795	-0.0184	0.0061	0.00255801	-0.0710766	0.00951953	8.2419e-14	0.258876	0.092562	0.00516145	0.00516145	0.304141	11	ENSG00000149564	11	124752583	124762290	-
ELMO3	eQTL_GTEx_Brain_Cerebellum	ENSG00000102890.14	16	67199111	rs12923138	16	67199363	C	A	0.4141	-0.0151	0.0053	0.00438491	-0.988724	0.067518	1.4747e-48	0.0152722	0.00546095	0.00516404	0.00516404	0.239572	20	ENSG00000102890	16	67199111	67204029	+
CNKSR1	eQTL_GTEx_Brain_Anterior_cingulate_cortex_BA24	ENSG00000142675.17	1	26177403	rs8768	1	26170849	C	A	0.7553	-0.0174	0.006	0.00373163	0.797506	0.0754813	4.30151e-26	-0.021818	0.00780171	0.00516481	0.00516481	0.55611	20	ENSG00000142675	1	26177484	26189884	+
PDIA2	eQTL_BrainMeta	ENSG00000185615.16	16	285190	rs427791	16	283863	A	C	0.0227639	-0.0513	0.017	0.00254745	-0.730192	0.098217	1.04982e-13	0.0702555	0.0251263	0.00517248	0.00517248	0.389778	15	ENSG00000185615	16	283164	287215	+
AP1S1	eQTL_eQTLGen	ENSG00000106367	7	101158026	rs2239538	7	101155447	A	G	0.147293	0.0203	0.0072	0.00481069	0.244551	0.0112545	1.08681e-104	0.0830093	0.0296885	0.00517385	0.00704029	0.0466017	20	ENSG00000106367	7	101154456	101161596	+
SETD6	eQTL_GTEx_Brain_Cerebellum	ENSG00000103037.11	16	58515479	rs42945	16	58511522	G	A	0.512533	0.0151	0.0052	0.00368609	-0.578009	0.0559478	5.09043e-25	-0.0261242	0.00934502	0.00518166	0.0206329	0.266775	20	ENSG00000103037	16	58515479	58523842	+
GPR17	eQTL_GTEx_Brain_Cerebellum	ENSG00000144230.16	2	127645864	rs62161993	2	127648067	T	C	0.0600979	0.0337	0.0111	0.00239711	1.0498	0.146723	8.36927e-13	0.0321014	0.011486	0.00519261	0.00519261	0.674693	20	ENSG00000144230	2	127645864	127652639	+
DCXR	eQTL_GTEx_Brain_Cerebellar_Hemisphere	ENSG00000169738.7	17	82035136	rs113680823	17	82037444	G	A	0.117904	-0.0238	0.008	0.00292989	0.41621	0.051131	3.95023e-16	-0.0571827	0.0204645	0.00520233	0.00520233	0.194958	16	ENSG00000169738	17	82035136	82037709	-
ZFYVE19	eQTL_eQTLGen	ENSG00000166140	15	40811085	rs17657986	15	40815217	G	T	0.358901	-0.0151	0.0054	0.0051692	-0.52319	0.00761617	0	0.0288614	0.0103298	0.00520633	0.266869	0.316846	20	ENSG00000166140	15	40807086	40815084	+
AK9	eQTL_GTEx_Brain_Caudate_basal_ganglia	ENSG00000155085.15	6	109492856	rs12198938	6	109501429	G	A	0.385797	0.0156	0.0053	0.00324633	-0.505827	0.0569837	6.88777e-19	-0.0308406	0.0110389	0.00520909	0.00520909	0.528775	20	ENSG00000155085	6	109492855	109691217	-
PICK1	eQTL_GTEx_Brain_Hippocampus	ENSG00000100151.15	22	38056311	rs2076370	22	38067961	G	A	0.623762	0.0161	0.0054	0.00286857	-0.382133	0.0477691	1.24832e-15	-0.0421319	0.0150808	0.00521005	0.00521005	0.979406	20	ENSG00000100151	22	38056311	38075701	+
TM6SF2	eQTL_GTEx_Brain_Cerebellar_Hemisphere	ENSG00000213996.12	19	19264366	rs892022	19	19502572	A	G	0.351491	-0.0176	0.0055	0.00137428	0.477222	0.0834213	1.06133e-08	-0.0368801	0.0132056	0.00522608	0.00522608	0.270516	20	ENSG00000213996	19	19264364	19273391	-
GPN1	eQTL_eQTLGen	ENSG00000198522	2	27639879	rs6749419	2	27654807	T	C	0.419203	0.0147	0.0052	0.00469976	-0.153202	0.00858082	2.69061e-71	-0.0959518	0.0343649	0.00523607	0.00382955	0.074645	20	ENSG00000198522	2	27628247	27651511	+
SLC35A4	eQTL_eQTLGen	ENSG00000176087	5	140566964	rs13174202	5	140530298	G	A	0.302904	0.0157	0.0056	0.005054	-0.29031	0.00944522	1.87091e-207	-0.0540801	0.0193698	0.00523865	0.0164902	0.101491	20	ENSG00000176087	5	140564446	140569100	+
GNAI3	eQTL_eQTLGen	ENSG00000065135	1	109574405	rs3525	1	109594224	A	T	0.181458	-0.019	0.0068	0.00520415	-0.639824	0.00947388	0	0.0296957	0.010637	0.00524272	0.00589777	0.221397	20	ENSG00000065135	1	109548615	109600195	+
RDH5	eQTL_GTEx_Brain_Cerebellum	ENSG00000135437.9	12	55720367	rs3138144	12	55720985	C	G	0.487566	0.0156	0.0052	0.0026998	-0.465647	0.0612883	3.01567e-14	-0.0335018	0.0120063	0.00526512	0.00526512	0.458194	8	ENSG00000135437	12	55720367	55724705	+
RANBP6	eQTL_BrainMeta	ENSG00000137040.10	9	6013325	rs7858844	9	6015953	A	G	0.198373	0.0187	0.0064	0.00347931	-0.32696	0.0347613	5.16007e-21	-0.0571935	0.020497	0.00526524	0.00526524	0.394053	20	ENSG00000137040	9	6011025	6015625	-
ACTR5	eQTL_BrainMeta	ENSG00000101442.10	20	38760490	rs2254382	20	38751083	C	A	0.408708	-0.0155	0.0053	0.00344979	-0.299332	0.0321537	1.28566e-20	0.051782	0.0185593	0.00526932	0.00526932	0.00453512	20	ENSG00000101442	20	38748460	38772520	+
ELMO3	eQTL_GTEx_Brain_Cerebellar_Hemisphere	ENSG00000102890.14	16	67199111	rs12923138	16	67199363	C	A	0.4141	-0.0151	0.0053	0.00438491	-0.995192	0.0722624	3.76105e-43	0.015173	0.00543837	0.00527112	0.00527112	0.318032	20	ENSG00000102890	16	67199111	67204029	+
C19orf12	eQTL_BrainMeta	ENSG00000131943.18	19	29707337	rs11673183	19	29718108	A	G	0.164178	-0.0222	0.007	0.00151691	-0.214092	0.03655	4.6984e-09	0.103694	0.037181	0.00528891	0.00528891	0.32483	20	ENSG00000131943	19	29698937	29715789	-
RPS26	eQTL_GTEx_Brain_Substantia_nigra	ENSG00000197728.9	12	56041853	rs11171739	12	56076841	T	C	0.57	0.0152	0.0053	0.00413174	-1.03684	0.0874654	2.04456e-32	-0.0146599	0.00525915	0.00531153	0.00531153	0.0174844	20	ENSG00000197728	12	56041351	56044697	+
HIVEP1	eQTL_BrainMeta	ENSG00000095951.17	6	12086881	rs9470699	6	11995684	T	C	0.108741	0.0238	0.008	0.00292989	0.387369	0.0486073	1.59501e-15	0.0614401	0.0220442	0.00531772	0.00531772	0.535407	20	ENSG00000095951	6	12008762	12164999	+
XPO4	eQTL_eQTLGen	ENSG00000132953	13	20840188	rs9509423	13	20893058	C	T	0.51555	0.0147	0.0052	0.00469976	-0.138615	0.00833454	4.12827e-62	-0.106049	0.038052	0.00532067	0.0430634	0.663485	20	ENSG00000132953	13	20777329	20903048	-
DHRS4L2	eQTL_GTEx_Brain_Putamen_basal_ganglia	ENSG00000187630.15	14	23969874	rs6573486	14	23959300	A	G	0.0495079	-0.0355	0.012	0.00309307	-0.959295	0.116081	1.4087e-16	0.0370063	0.0132865	0.00534867	0.00534867	0.739543	20	ENSG00000187630	14	23969874	24006408	+
ZFAND1	eQTL_GTEx_Brain_Caudate_basal_ganglia	ENSG00000104231.10	8	81701722	rs75348453	8	81713911	A	G	0.0513013	0.0387	0.0122	0.00151325	-0.711742	0.122323	5.93574e-09	-0.0543736	0.0195229	0.00535067	0.00535067	0.0889665	15	ENSG00000104231	8	81701334	81732903	-
ZNF438	eQTL_eQTLGen	ENSG00000183621	10	30926072	rs2994647	10	30987048	A	C	0.382208	0.0149	0.0053	0.00493386	0.163094	0.00810993	5.98383e-90	0.0913584	0.0328126	0.00536522	0.0918833	0.00594965	20	ENSG00000183621	10	30820207	31031937	-
AK9	eQTL_GTEx_Brain_Cerebellum	ENSG00000155085.15	6	109492856	rs12198938	6	109501429	G	A	0.385797	0.0156	0.0053	0.00324633	-0.564826	0.0660334	1.19264e-17	-0.0276191	0.00992344	0.0053822	0.0053822	0.199382	20	ENSG00000155085	6	109492855	109691217	-
C2CD4A	eQTL_BrainMeta	ENSG00000198535.5	15	62068947	rs8039105	15	62066886	T	C	0.432605	-0.0157	0.0053	0.00305386	0.24053	0.0296044	4.48113e-16	-0.0652725	0.0234535	0.00538492	0.00538492	0.301362	20	ENSG00000198535	15	62066977	62070917	+
POLR2D	eQTL_BrainMeta	ENSG00000144231.11	2	127850854	rs13032850	2	127857756	G	C	0.388659	0.0149	0.0053	0.00493386	-0.644624	0.0329653	3.76681e-85	-0.0231142	0.00830638	0.0053907	0.0704131	0.270259	20	ENSG00000144231	2	127843553	127858155	-
DEPDC1B	eQTL_eQTLGen	ENSG00000035499	5	60648551	rs1456742	5	60711234	T	C	0.418084	0.0166	0.0052	0.00141141	0.0510295	0.00899643	1.4098e-08	0.325302	0.116932	0.00540282	0.00540282	0.0117436	20	ENSG00000035499	5	60596912	60700190	-
ZFAND1	eQTL_GTEx_Brain_Cerebellum	ENSG00000104231.10	8	81701722	rs75348453	8	81713911	A	G	0.0513013	0.0387	0.0122	0.00151325	-0.801179	0.138484	7.23608e-09	-0.0483038	0.0173663	0.00541148	0.00541148	0.00407809	20	ENSG00000104231	8	81701334	81732903	-
CNKSR1	eQTL_GTEx_Brain_Hippocampus	ENSG00000142675.17	1	26177403	rs8768	1	26170849	C	A	0.7553	-0.0174	0.006	0.00373163	0.71093	0.0727416	1.46502e-22	-0.024475	0.00880335	0.00543271	0.017749	0.175586	20	ENSG00000142675	1	26177484	26189884	+
GLRA3	eQTL_BrainMeta	ENSG00000145451.13	4	174733083	rs72708272	4	174806824	T	C	0.16214	-0.0211	0.0071	0.0029603	0.367475	0.0467529	3.84305e-15	-0.0574189	0.020656	0.00543974	0.0150383	0.364289	20	ENSG00000145451	4	174636920	174829247	-
RPS20	eQTL_GTEx_Brain_Hypothalamus	ENSG00000008988.9	8	56067295	rs2976044	8	56074178	G	A	0.219573	-0.0194	0.0062	0.00175383	0.231744	0.0383046	1.44824e-09	-0.0837131	0.03012	0.00544735	0.00544735	0.396977	17	ENSG00000008988	8	56067254	56074510	-
CNKSR1	eQTL_GTEx_Brain_Spinal_cord_cervical_c-1	ENSG00000142675.17	1	26177403	rs8768	1	26170849	C	A	0.7553	-0.0174	0.006	0.00373163	0.843162	0.0868935	2.91633e-22	-0.0206366	0.00742708	0.00545999	0.0135009	0.229051	20	ENSG00000142675	1	26177484	26189884	+
INSM2	eQTL_BrainMeta	ENSG00000168348.4	14	35535609	rs36080563	14	35488674	A	G	0.149975	-0.0208	0.0072	0.00386606	0.417648	0.0411446	3.28943e-24	-0.0498028	0.017924	0.00546017	0.0504146	0.0956076	20	ENSG00000168348	14	35534164	35537054	+
NARS2	eQTL_GTEx_Brain_Spinal_cord_cervical_c-1	ENSG00000137513.9	11	78435961	rs7937417	11	78573425	G	A	0.809058	-0.02	0.0064	0.00177805	0.651583	0.10734	1.277e-09	-0.0306945	0.0110474	0.0054621	0.0054621	0.431139	11	ENSG00000137513	11	78435620	78575194	-
DCXR	eQTL_BrainMeta	ENSG00000169738.8	17	82036422	rs72861763	17	82039613	T	C	0.11905	-0.0225	0.008	0.0049158	0.834477	0.0468673	6.45319e-71	-0.026963	0.00970571	0.00546853	0.00472358	0.48438	20	ENSG00000169738	17	82035136	82037709	-
VPS8	eQTL_eQTLGen	ENSG00000156931	3	184932378	rs59264451	3	185069675	A	G	0.0906668	-0.0251	0.009	0.00528892	-0.405417	0.0129456	2.74132e-215	0.0619116	0.0222872	0.00547122	0.205561	0.605535	20	ENSG00000156931	3	184812143	185052614	+
DLK2	eQTL_eQTLGen	ENSG00000171462	6	43453492	rs1214749	6	43450995	A	G	0.299119	-0.0159	0.0057	0.00527938	-0.250886	0.00861869	2.71966e-186	0.0633754	0.0228236	0.00549048	0.0332993	0.452433	20	ENSG00000171462	6	43450352	43456632	-
MCEE	eQTL_BrainMeta	ENSG00000124370.11	2	71119962	rs1024892	2	71147142	G	A	0.361631	0.0165	0.0054	0.00224644	0.221531	0.0333164	2.94466e-11	0.0744817	0.0268263	0.0054958	0.0054958	0.00511683	20	ENSG00000124370	2	71109684	71130239	-
AK9	eQTL_GTEx_Brain_Frontal_Cortex_BA9	ENSG00000155085.15	6	109492856	rs12198938	6	109501429	G	A	0.385797	0.0156	0.0053	0.00324633	-0.497563	0.0595172	6.27281e-17	-0.0313528	0.0112928	0.00549743	0.00549743	0.490742	20	ENSG00000155085	6	109492855	109691217	-
DAGLB	eQTL_GTEx_Brain_Cerebellar_Hemisphere	ENSG00000164535.14	7	6409129	rs13235365	7	6416460	T	C	0.269481	0.0173	0.0059	0.00336566	0.623628	0.0723864	6.97799e-18	0.0277409	0.00999371	0.00550603	0.00550603	0.274204	20	ENSG00000164535	7	6409126	6484190	-
ADAMTS4	eQTL_eQTLGen	ENSG00000158859	1	161191678	rs112803994	1	161205145	T	G	0.0361621	0.0432	0.0137	0.00161444	-0.168323	0.0287958	5.0535e-09	-0.256649	0.0924785	0.00551621	0.00551621	0.327111	16	ENSG00000158859	1	161184302	161199054	-
AS3MT	eQTL_GTEx_Brain_Hippocampus	ENSG00000214435.7	10	102869516	rs12416687	10	102869254	C	T	0.242916	0.018	0.006	0.0026998	-0.750759	0.103085	3.26743e-13	-0.0239757	0.0086434	0.00553924	0.00553924	0.00114261	20	ENSG00000214435	10	102869470	102901899	+	chr10:102369116:103947117	rs4363528	102895758
PBX3	eQTL_BrainMeta	ENSG00000167081.18	9	125857361	rs12005972	9	125750069	G	A	0.37515	0.0156	0.0054	0.00386606	0.323264	0.0326921	4.68728e-23	0.0482578	0.017403	0.00555477	0.0038267	0.539307	20	ENSG00000167081	9	125747345	125967377	+
ST6GALNAC3	eQTL_BrainMeta	ENSG00000184005.11	1	76354675	rs6703050	1	76037714	A	G	0.471019	-0.0158	0.0052	0.0023779	-0.210532	0.031098	1.2881e-11	0.0750478	0.0270729	0.00557016	0.0135922	0.00219566	20	ENSG00000184005	1	76074746	76634603	+
GDF11	eQTL_eQTLGen	ENSG00000135414	12	55750193	rs7302200	12	56055651	A	G	0.338669	-0.0163	0.0055	0.00304027	-0.0674603	0.00861716	4.93329e-15	0.241624	0.087176	0.00557684	0.00970656	0.358163	19	ENSG00000135414	12	55743122	55757264	+
FAM181B	eQTL_BrainMeta	ENSG00000182103.5	11	82731902	rs6592081	11	82732630	G	C	0.35795	-0.0157	0.0054	0.00364438	-0.270814	0.0295897	5.57351e-20	0.0579734	0.0209218	0.00558925	0.00558925	0.0306815	20	ENSG00000182103	11	82729940	82733864	-
ZFAND1	eQTL_GTEx_Brain_Nucleus_accumbens_basal_ganglia	ENSG00000104231.10	8	81701722	rs75348453	8	81713911	A	G	0.0513013	0.0387	0.0122	0.00151325	-0.548714	0.0964299	1.26824e-08	-0.0705285	0.0254552	0.0055937	0.0055937	0.014289	20	ENSG00000104231	8	81701334	81732903	-
CCDC167	eQTL_GTEx_Brain_Frontal_Cortex_BA9	ENSG00000198937.8	6	37482920	rs2776916	6	37494264	T	C	0.69326	-0.0165	0.0057	0.00379476	0.562393	0.0589353	1.39354e-21	-0.0293389	0.0105913	0.00560412	0.00560412	0.0279254	20	ENSG00000198937	6	37482938	37499893	-
CCDC167	eQTL_GTEx_Brain_Caudate_basal_ganglia	ENSG00000198937.8	6	37482920	rs2646933	6	37434294	G	C	0.693594	-0.0166	0.0057	0.003588	0.381448	0.0425193	2.93397e-19	-0.0435184	0.0157107	0.00560594	0.00560594	0.0704965	20	ENSG00000198937	6	37482938	37499893	-
DHRS4L2	eQTL_GTEx_Brain_Amygdala	ENSG00000187630.15	14	23969874	rs58909995	14	23943174	A	C	0.05055	-0.0349	0.012	0.00363361	-1.09275	0.120792	1.47593e-19	0.0319378	0.011535	0.00562684	0.00562684	0.786393	19	ENSG00000187630	14	23969874	24006408	+
FADS3	eQTL_GTEx_Brain_Cerebellar_Hemisphere	ENSG00000221968.8	11	61873519	rs174560	11	61814292	C	T	0.316256	0.0179	0.0057	0.00168746	-0.32605	0.0555853	4.47071e-09	-0.0548996	0.0198297	0.00563057	0.00563057	0.344224	20	ENSG00000221968	11	61873519	61892051	-
YBX2	eQTL_BrainMeta	ENSG00000006047.13	17	7291451	rs3744405	17	7289936	A	G	0.527342	-0.0148	0.0052	0.00442508	-0.317308	0.02693	4.79399e-32	0.0466424	0.0168592	0.00566468	0.00566468	0.289398	20	ENSG00000006047	17	7288263	7294639	-
SETD6	eQTL_GTEx_Brain_Cerebellar_Hemisphere	ENSG00000103037.11	16	58515479	rs42945	16	58511522	G	A	0.512533	0.0151	0.0052	0.00368609	-0.49043	0.0539546	9.93326e-20	-0.0307893	0.0111309	0.00567274	0.00567274	0.233561	20	ENSG00000103037	16	58515479	58523842	+
ERP29	eQTL_eQTLGen	ENSG00000089248	12	112018398	rs11066119	12	111996700	G	A	0.09515	-0.0253	0.009	0.00493707	-0.219755	0.0142798	1.93411e-53	0.115128	0.0416324	0.00568612	0.00816426	0.027886	17	ENSG00000089248	12	112013348	112023449	+
NAA80	eQTL_BrainMeta	ENSG00000243477.6	3	50297909	rs13100173	3	50295266	A	G	0.4773	0.0146	0.0052	0.00498979	0.482662	0.0302969	3.85683e-57	0.0302489	0.0109396	0.00569091	0.0233381	0.114455	20	ENSG00000243477	3	50296402	50299416	-
CRK	eQTL_eQTLGen	ENSG00000167193	17	1441926	rs76999852	17	1434964	C	G	0.103191	-0.0244	0.0087	0.00503794	-0.224868	0.0138955	6.66901e-59	0.108508	0.0392661	0.00572018	0.0406568	0.452917	20	ENSG00000167193	17	1420689	1463162	-
GRB2	eQTL_BrainMeta	ENSG00000177885.15	17	75361893	rs61417295	17	75360767	C	T	0.109431	0.0252	0.008	0.0016327	0.264498	0.0459739	8.75552e-09	0.0952747	0.0344827	0.0057278	0.0057278	0.518383	18	ENSG00000177885	17	75318076	75405709	-
TRAF3IP2	eQTL_BrainMeta	ENSG00000056972.20	6	111581143	rs9320367	6	111576649	G	A	0.337141	0.0157	0.0054	0.00364438	0.27057	0.0305258	7.74281e-19	0.0580257	0.0210041	0.00573455	0.000673599	0.316842	20	ENSG00000056972	6	111555381	111606906	-
BCAS1	eQTL_eQTLGen	ENSG00000064787	20	54003686	rs290390	20	54042022	C	A	0.358663	0.0151	0.0054	0.0051692	0.212074	0.0119867	4.79875e-70	0.0712016	0.0257789	0.00574464	0.199212	0.535666	20	ENSG00000064787	20	53936777	54070594	-
GREB1	eQTL_BrainMeta	ENSG00000196208.14	2	11562564	rs6736604	2	11583610	A	G	0.142027	-0.0206	0.0074	0.00537288	0.928054	0.0427073	1.05442e-104	-0.022197	0.00803884	0.0057586	0.0486022	0.0212298	20	ENSG00000196208	2	11482341	11642788	+
TBC1D22B	eQTL_eQTLGen	ENSG00000065491	6	37295371	rs195413	6	37334299	G	A	0.135062	0.0212	0.0075	0.00470353	-0.144264	0.0111998	5.7585e-38	-0.146953	0.0532251	0.005763	0.0106425	0.298499	20	ENSG00000065491	6	37257772	37332970	+
AK9	eQTL_GTEx_Brain_Anterior_cingulate_cortex_BA24	ENSG00000155085.15	6	109492856	rs1476388	6	109518783	G	A	0.386104	0.0156	0.0053	0.00324633	-0.521794	0.065566	1.74417e-15	-0.0298969	0.0108297	0.00576897	0.00576897	0.153595	20	ENSG00000155085	6	109492855	109691217	-
B4GALT6	eQTL_BrainMeta	ENSG00000118276.11	18	31654041	rs12964693	18	31697584	C	G	0.566087	-0.0149	0.0053	0.00493386	0.391388	0.0269655	9.81777e-48	-0.0380696	0.0137932	0.00577971	0.0561396	0.555924	20	ENSG00000118276	18	31622246	31685836	-
BLOC1S1	eQTL_BrainMeta	ENSG00000135441.7	12	55718062	rs3138142	12	55721801	T	C	0.23815	0.0173	0.0062	0.00526555	0.713251	0.038003	1.37205e-78	0.0242551	0.00878813	0.00578037	0.00578037	0.171643	20	ENSG00000135441	12	55716038	55720087	+
ZSCAN26	eQTL_GTEx_Brain_Nucleus_accumbens_basal_ganglia	ENSG00000197062.11	6	28267010	rs1233660	6	28292472	A	T	0.35124	-0.0182	0.0062	0.00333028	-0.53578	0.066393	7.03971e-16	0.0339692	0.0123137	0.00580427	0.00580427	0.0428767	20	ENSG00000197062	6	28267058	28278224	+
DCXR	eQTL_GTEx_Brain_Hippocampus	ENSG00000169738.7	17	82035136	rs113680823	17	82037444	G	A	0.117904	-0.0238	0.008	0.00292989	0.441973	0.0600111	1.77339e-13	-0.0538494	0.0195216	0.00580763	0.00580763	0.437119	12	ENSG00000169738	17	82035136	82037709	-
PTPA	eQTL_GTEx_Brain_Cerebellar_Hemisphere	ENSG00000119383.19	9	129110950	rs2480452	9	129147457	T	C	0.0766	0.0307	0.0098	0.00173234	-0.43471	0.0747102	5.93377e-09	-0.0706218	0.0256034	0.0058103	0.0058103	0.265434	17	ENSG00000119383	9	129110950	129148946	+
TLE3	eQTL_eQTLGen	ENSG00000140332	15	70072983	rs9788746	15	69761764	G	A	0.45195	-0.0156	0.0052	0.0026998	-0.0838802	0.0119668	2.39339e-12	0.18598	0.0674325	0.00581546	0.00581546	0.53657	20	ENSG00000140332	15	70047790	70098176	-
PPP1R16B	eQTL_eQTLGen	ENSG00000101445	20	38864360	rs6071514	20	38795614	G	C	0.363207	-0.0151	0.0054	0.0051692	-0.136926	0.00822655	3.32288e-62	0.110279	0.03999	0.00582185	0.0864465	0.0674612	20	ENSG00000101445	20	38805697	38923024	+
PDE11A	eQTL_BrainMeta	ENSG00000128655.18	2	177848011	rs76009679	2	177650440	C	T	0.0326555	-0.0447	0.0145	0.00205091	0.508777	0.0824813	6.89869e-10	-0.0878578	0.0318607	0.00582345	0.00582345	0.0786656	20	ENSG00000128655	2	177623244	178108339	-
NOL9	eQTL_eQTLGen	ENSG00000162408	1	6537930	rs11122089	1	6543848	G	A	0.132553	-0.0216	0.0078	0.00561888	-0.351834	0.012014	1.59449e-188	0.0613926	0.0222684	0.00583464	0.0028319	0.68892	20	ENSG00000162408	1	6521347	6554513	-
CCDC167	eQTL_GTEx_Brain_Hypothalamus	ENSG00000198937.8	6	37482920	rs1224127	6	37449780	A	G	0.692904	-0.0166	0.0057	0.003588	0.47378	0.0553811	1.17972e-17	-0.0350374	0.0127089	0.00583499	0.00583499	0.108538	20	ENSG00000198937	6	37482938	37499893	-
ZNF487	eQTL_BrainMeta	ENSG00000243660.11	10	43460011	rs61858994	10	43426566	C	G	0.238876	0.0183	0.0062	0.00316119	0.262306	0.0340132	1.23985e-14	0.0697659	0.0253086	0.00584045	0.00584045	0.910044	20	ENSG00000243660	10	43436841	43483181	+
MMP17	eQTL_eQTLGen	ENSG00000198598	12	131840088	rs9652057	12	131819690	A	G	0.410031	-0.015	0.0053	0.00465206	0.101609	0.00837253	6.80728e-34	-0.147625	0.0535603	0.00584715	0.0370367	0.044924	20	ENSG00000198598	12	131828393	131851783	+
COQ5	eQTL_GTEx_Brain_Anterior_cingulate_cortex_BA24	ENSG00000110871.14	12	120503274	rs643372	12	120584837	G	C	0.332932	0.0174	0.0056	0.00188905	0.436025	0.073044	2.38205e-09	0.039906	0.014479	0.00584904	0.00584904	0.181583	9	ENSG00000110871	12	120503279	120534434	-
CASP7	eQTL_GTEx_Brain_Hippocampus	ENSG00000165806.19	10	113679162	rs9420146	10	113655790	A	T	0.629045	-0.0169	0.0054	0.00175027	-0.370879	0.0637695	6.02961e-09	0.0455674	0.0165342	0.00585221	0.00585221	0.575851	17	ENSG00000165806	10	113679162	113730907	+
SRR	eQTL_GTEx_Brain_Putamen_basal_ganglia	ENSG00000167720.12	17	2303383	rs112258894	17	2254523	T	C	0.339284	0.0157	0.0054	0.00364438	-0.576222	0.0668902	7.02797e-18	-0.0272464	0.00989074	0.00587383	0.00587383	0.075508	20	ENSG00000167720	17	2303383	2325260	+
PICK1	eQTL_GTEx_Brain_Caudate_basal_ganglia	ENSG00000100151.15	22	38056311	rs6000991	22	38064477	C	T	0.623574	0.0172	0.0054	0.00144661	-0.253465	0.0462664	4.29223e-08	-0.0678595	0.0246439	0.0058944	0.0058944	0.226545	20	ENSG00000100151	22	38056311	38075701	+
FAT2	eQTL_BrainMeta	ENSG00000086570.12	5	151536519	rs357630	5	151471697	G	A	0.38655	0.0149	0.0053	0.00493386	0.517146	0.0379746	3.12135e-42	0.028812	0.0104647	0.00590041	0.0564376	0.658804	20	ENSG00000086570	5	151504092	151591331	-
TBKBP1	eQTL_eQTLGen	ENSG00000198933	17	47703066	rs4794052	17	47691870	T	C	0.414263	0.0146	0.0053	0.00587429	0.582704	0.00741693	0	0.0250556	0.00910112	0.00590474	3.86313e-07	0.0534236	20	ENSG00000198933	17	47694161	47712052	+
ANKK1	eQTL_eQTLGen	ENSG00000170209	11	113394098	rs6589371	11	113322075	T	C	0.1357	-0.021	0.0076	0.00572451	0.367095	0.0115661	4.52169e-221	-0.0572059	0.0207814	0.00590978	0.0513	0.53931	20	ENSG00000170209	11	113387779	113400416	+
COL14A1	eQTL_BrainMeta	ENSG00000187955.12	8	120216677	rs4407920	8	120129734	A	G	0.468405	0.0152	0.0052	0.00346591	-0.239271	0.0292651	2.93419e-16	-0.0635262	0.0230798	0.00591501	0.00591501	0.461641	20	ENSG00000187955	8	120059780	120373573	+
TULP4	eQTL_GTEx_Brain_Cerebellum	ENSG00000130338.12	6	158232236	rs4710200	6	158281959	C	T	0.391163	0.015	0.0053	0.00465206	0.791809	0.0669748	2.98661e-32	0.018944	0.00688266	0.00591566	0.000511	0.372696	20	ENSG00000130338	6	158232236	158511828	+
GNMT	eQTL_GTEx_Brain_Cerebellum	ENSG00000124713.5	6	42960758	rs2395943	6	42972935	G	A	0.5956	0.0156	0.0053	0.00324633	-0.601149	0.0774612	8.44966e-15	-0.0259503	0.00942926	0.00592139	0.00592139	0.815846	20	ENSG00000124713	6	42960754	42963880	+
CPNE2	eQTL_eQTLGen	ENSG00000140848	16	57120476	rs16966632	16	57132066	A	G	0.035592	-0.0368	0.0133	0.00565891	0.525269	0.0197751	1.8596e-155	-0.0700593	0.0254574	0.00592277	0.0177383	0.356866	20	ENSG00000140848	16	57092583	57148369	+
ZNF286A	eQTL_GTEx_Brain_Cerebellum	ENSG00000187607.15	17	15699577	rs192085	17	15693367	G	A	0.729915	0.0181	0.0059	0.00215643	-0.400423	0.0643049	4.75619e-10	-0.0452022	0.0164255	0.0059242	0.0059242	0.25029	10	ENSG00000187607	17	15699577	15720787	+
FRS3	eQTL_GTEx_Brain_Caudate_basal_ganglia	ENSG00000137218.10	6	41770176	rs12530404	6	41760423	T	C	0.297419	-0.0169	0.0056	0.00254569	0.361799	0.0539843	2.05677e-11	-0.046711	0.0169751	0.00592789	0.00592789	0.341663	19	ENSG00000137218	6	41770176	41786542	-
PSRC1	eQTL_BrainMeta	ENSG00000134222.16	1	109281371	rs599839	1	109279544	G	A	0.22685	0.0172	0.0062	0.00553387	0.796659	0.0372985	3.21509e-101	0.0215902	0.00784788	0.00593982	0.00197518	0.386865	20	ENSG00000134222	1	109279556	109283186	-
LYPD6	eQTL_BrainMeta	ENSG00000187123.15	2	149402062	rs116064319	2	149489176	G	A	0.0442	-0.0357	0.0126	0.00460653	-0.785116	0.0684916	2.0249e-30	0.045471	0.0165316	0.00594941	0.0252237	0.00846729	20	ENSG00000187123	2	149329985	149474138	+
NFXL1	eQTL_eQTLGen	ENSG00000170448	4	47880950	rs6858440	4	47915457	G	A	0.314893	0.0154	0.0056	0.00595953	1.03082	0.006134	0	0.0149396	0.0054333	0.00596623	0.075477	0.245694	20	ENSG00000170448	4	47847233	47914667	-
SCNM1	eQTL_eQTLGen	ENSG00000163156	1	151163480	rs12097169	1	151163379	C	A	0.0818246	-0.0261	0.0094	0.00549314	0.546708	0.0280608	1.53042e-84	-0.0477403	0.0173675	0.00598099	0.0270483	0.0381942	20	ENSG00000163156	1	151156664	151170296	+
PEX6	eQTL_GTEx_Brain_Cortex	ENSG00000124587.13	6	42963881	rs9986447	6	42975041	G	A	0.460738	0.0146	0.0052	0.00498979	0.785993	0.0591212	2.48812e-40	0.0185752	0.00676176	0.00601251	0.00601251	0.870353	20	ENSG00000124587	6	42963865	42979181	-
RBFOX2	eQTL_eQTLGen	ENSG00000100320	22	35883780	rs7289456	22	35874494	A	G	0.133513	-0.0228	0.0077	0.00306603	-0.0892451	0.0121283	1.8613e-13	0.255476	0.0930028	0.00601479	0.00601479	0.0157972	20	ENSG00000100320	22	35738736	36028824	-
RPS20	eQTL_GTEx_Brain_Cortex	ENSG00000008988.9	8	56067295	rs2719263	8	56032128	T	C	0.219222	-0.018	0.0062	0.0036934	0.290939	0.0342798	2.11708e-17	-0.0618686	0.0225226	0.00601512	0.00601512	0.855467	20	ENSG00000008988	8	56067254	56074510	-
RNF121	eQTL_BrainMeta	ENSG00000137522.18	11	71963308	rs149440923	11	71997603	G	A	0.0150741	0.0627	0.0211	0.00296287	1.25937	0.174862	5.93064e-13	0.0497869	0.0181245	0.00601554	0.00601554	0.529933	4	ENSG00000137522	11	71929018	71997597	+
CASP7	eQTL_GTEx_Brain_Putamen_basal_ganglia	ENSG00000165806.19	10	113679162	rs3121482	10	113646702	G	A	0.63085	-0.0162	0.0054	0.0026998	-0.348054	0.0510255	9.02944e-12	0.0465445	0.0169491	0.00603008	0.00603008	0.65808	20	ENSG00000165806	10	113679162	113730907	+
CCN3	eQTL_BrainMeta	ENSG00000136999.5	8	119420440	rs199505996	8	119296204	T	C	0.1529	-0.0217	0.0072	0.00257922	-0.344264	0.0516714	2.69092e-11	0.063033	0.0229545	0.00603272	0.00834202	0.497457	16	ENSG00000136999	8	119416446	119424434	+
UBAP1L	eQTL_eQTLGen	ENSG00000246922	15	65103980	rs147234837	15	65035414	C	T	0.0126084	-0.0605	0.0218	0.00551628	1.65353	0.0878995	6.06775e-79	-0.0365884	0.0133266	0.00604164	0.00750315	0.80762	12	ENSG00000246922	15	65092760	65115200	-
ABI3BP	eQTL_BrainMeta	ENSG00000154175.18	3	100871336	rs2713774	3	101020570	C	G	0.1345	0.0216	0.0076	0.00448167	0.490167	0.0462121	2.76796e-26	0.0440667	0.0160519	0.00604624	0.0352127	0.0225119	20	ENSG00000154175	3	100749156	100993515	-
NAGA	eQTL_GTEx_Brain_Putamen_basal_ganglia	ENSG00000198951.11	22	42058457	rs133339	22	42020983	G	A	0.482384	-0.017	0.0054	0.00164308	0.301008	0.0536862	2.06097e-08	-0.0564769	0.0205742	0.00605042	0.00605042	0.319202	20	ENSG00000198951	22	42058334	42070842	-
DOCK4	eQTL_BrainMeta	ENSG00000128512.15	7	111966261	rs1859746	7	111725879	G	C	0.339937	0.0158	0.0055	0.00406945	0.329025	0.0353535	1.31866e-20	0.0480207	0.0174943	0.0060523	0.00240109	0.454134	20	ENSG00000128512	7	111726110	112206407	-
S100A9	eQTL_eQTLGen	ENSG00000163220	1	153359438	rs11205279	1	153386209	T	C	0.118231	-0.0226	0.0082	0.00584956	0.388978	0.0128542	3.76492e-201	-0.058101	0.0211681	0.00605594	0.181162	0.420652	20	ENSG00000163220	1	153357854	153361023	+
SRSF2	eQTL_eQTLGen	ENSG00000161547	17	76735724	rs9914041	17	76707500	C	T	0.51526	-0.0153	0.0052	0.00325776	0.0604693	0.00796445	3.14031e-14	-0.253021	0.0922256	0.00607882	0.0231948	0.0110022	20	ENSG00000161547	17	76734115	76737333	-
DHRS4L2	eQTL_GTEx_Brain_Nucleus_accumbens_basal_ganglia	ENSG00000187630.15	14	23969874	rs6573486	14	23959300	A	G	0.0495079	-0.0355	0.012	0.00309307	-0.68913	0.0941757	2.52646e-13	0.0515142	0.0187825	0.0060941	0.0060941	0.90695	12	ENSG00000187630	14	23969874	24006408	+
MYO6	eQTL_GTEx_Brain_Cerebellar_Hemisphere	ENSG00000196586.13	6	75749192	rs62414802	6	75888918	C	T	0.340221	0.0164	0.0055	0.00286542	0.407536	0.0583435	2.84626e-12	0.0402418	0.014674	0.00609923	0.00609923	0.153434	20	ENSG00000196586	6	75749201	75919537	+
KCTD7	eQTL_eQTLGen	ENSG00000243335	7	66638974	rs1796225	7	66573376	C	G	0.37399	-0.0146	0.0053	0.00587429	0.430939	0.0148728	1.36026e-184	-0.0338795	0.0123542	0.00610011	0.101488	0.099424	20	ENSG00000243335	7	66628881	66649067	+
DELE1	eQTL_BrainMeta	ENSG00000081791.9	5	141932951	rs74976306	5	141922661	A	G	0.0509557	0.036	0.0114	0.00158913	0.34191	0.0618444	3.22864e-08	0.105291	0.0383979	0.00610487	0.00610487	0.67807	9	ENSG00000081791	5	141923855	141942047	+
DHRS4L2	eQTL_GTEx_Brain_Hippocampus	ENSG00000187630.15	14	23969874	rs112772981	14	23956784	A	G	0.0502107	-0.0354	0.0119	0.00293189	-0.957961	0.135516	1.56043e-12	0.0369535	0.0134773	0.00610852	0.00610852	0.960982	18	ENSG00000187630	14	23969874	24006408	+
DCXR	eQTL_GTEx_Brain_Hypothalamus	ENSG00000169738.7	17	82035136	rs9891983	17	82038499	C	G	0.11838	-0.0235	0.008	0.0033087	0.453713	0.0594195	2.24492e-14	-0.0517949	0.018892	0.00611366	0.00611366	0.394309	16	ENSG00000169738	17	82035136	82037709	-
RERE	eQTL_BrainMeta	ENSG00000142599.19	1	8600659	rs1932527	1	8401001	C	G	0.334373	0.017	0.0061	0.00532173	0.595057	0.0391914	4.55821e-52	0.0285687	0.0104224	0.0061235	0.0540597	0.352106	20	ENSG00000142599	1	8352397	8848921	-
IL18BP	eQTL_BrainMeta	ENSG00000137496.18	11	72002164	rs149440923	11	71997603	G	A	0.0150741	0.0627	0.0211	0.00296287	-1.27341	0.179612	1.34339e-12	-0.049238	0.0179663	0.00613318	0.00613318	0.332599	6	ENSG00000137496	11	71998613	72005715	+
RDH5	eQTL_BrainMeta	ENSG00000135437.10	12	55722536	rs3138142	12	55721801	T	C	0.23815	0.0173	0.0062	0.00526555	-0.52284	0.0363085	5.1796e-47	-0.0330885	0.0120789	0.00615575	0.0198584	0.347182	20	ENSG00000135437	12	55720367	55724705	+
WDPCP	eQTL_eQTLGen	ENSG00000143951	2	63473701	rs12618974	2	63380308	T	C	0.304983	-0.0157	0.0057	0.00588024	0.252869	0.00975477	3.70451e-148	-0.0620875	0.0226682	0.00616324	0.00879384	0.0743631	20	ENSG00000143951	2	63119559	63827843	-
ELFN2	eQTL_GTEx_Brain_Caudate_basal_ganglia	ENSG00000243902.6	22	37339583	rs739190	22	37362232	C	T	0.9458	0.0351	0.0116	0.00247925	-0.871228	0.135203	1.16465e-10	-0.040288	0.0147094	0.00616399	0.00616399	0.443454	18	ENSG00000166897	22	37367960	37427479	-
QSOX2	eQTL_BrainMeta	ENSG00000165661.17	9	136226072	rs67827752	9	136245358	G	A	0.341848	0.0152	0.0055	0.00571612	0.612099	0.0302132	2.9418e-91	0.0248326	0.0090687	0.00617622	0.0036402	0.260976	20	ENSG00000165661	9	136206333	136245812	-
NIT1	eQTL_GTEx_Brain_Cortex	ENSG00000158793.13	1	161118112	rs76502631	1	161118210	A	G	0.0271271	0.0504	0.017	0.00302972	1.29642	0.181856	1.01227e-12	0.0388763	0.0142018	0.00619232	0.00619232	0.635482	10	ENSG00000158793	1	161118086	161125445	+
PEX6	eQTL_GTEx_Brain_Frontal_Cortex_BA9	ENSG00000124587.13	6	42963881	rs9986447	6	42975041	G	A	0.460738	0.0146	0.0052	0.00498979	0.69157	0.0561962	8.37214e-35	0.0211114	0.00771233	0.00619358	0.00619358	0.850534	20	ENSG00000124587	6	42963865	42979181	-
LNPK	eQTL_GTEx_Brain_Caudate_basal_ganglia	ENSG00000144320.13	2	175923892	rs847175	2	176057056	C	T	0.553274	0.0154	0.0052	0.00306106	0.390971	0.0546521	8.43979e-13	0.0393891	0.0143949	0.00621286	0.00621286	0.264566	20	ENSG00000144320	2	175923882	176002839	-
NIPAL1	eQTL_eQTLGen	ENSG00000163293	4	47977158	rs6858440	4	47915457	G	A	0.314893	0.0154	0.0056	0.00595953	0.231885	0.00845827	1.80803e-165	0.0664122	0.0242711	0.00621403	0.335568	0.381205	20	ENSG00000163293	4	47914142	48040173	+
SETD6	eQTL_GTEx_Brain_Nucleus_accumbens_basal_ganglia	ENSG00000103037.11	16	58515479	rs42945	16	58511522	G	A	0.512533	0.0151	0.0052	0.00368609	-0.406071	0.0497186	3.15155e-16	-0.0371856	0.0135909	0.006218	0.006218	0.590523	20	ENSG00000103037	16	58515479	58523842	+
NARS2	eQTL_GTEx_Brain_Nucleus_accumbens_basal_ganglia	ENSG00000137513.9	11	78435961	rs7942527	11	78569277	G	A	0.807898	-0.0187	0.0064	0.00347931	0.593846	0.0762286	6.68317e-15	-0.0314896	0.0115103	0.00622328	0.00622328	0.667347	20	ENSG00000137513	11	78435620	78575194	-
KLHDC4	eQTL_BrainMeta	ENSG00000104731.14	16	87731238	rs9934565	16	87730661	A	T	0.551745	-0.0143	0.0052	0.00595953	-0.680624	0.0256202	1.68013e-155	0.0210101	0.00768087	0.00623076	0.0773153	0.29275	20	ENSG00000104731	16	87696485	87765992	-
MTHFS	eQTL_BrainMeta	ENSG00000136371.11	15	79865482	rs584055	15	79834179	T	A	0.376727	0.015	0.0054	0.0054732	0.483437	0.030858	2.56262e-55	0.0310278	0.0113442	0.0062358	0.148637	0.0168621	20	ENSG00000136371	15	79833585	79897379	-
HTR2A	eQTL_BrainMeta	ENSG00000102468.11	13	46864311	rs4942575	13	46772396	A	T	0.526259	-0.016	0.0052	0.00209149	-0.186154	0.031196	2.41301e-09	0.0859502	0.0314287	0.00624245	0.00624245	0.177567	18	ENSG00000102468	13	46831546	46897076	-
ANKK1	eQTL_BrainMeta	ENSG00000170209.5	11	113394098	rs7947310	11	113322484	G	C	0.135604	-0.0209	0.0076	0.00595953	1.05657	0.0411046	1.04551e-145	-0.0197811	0.00723416	0.00624949	0.00183588	0.219405	20	ENSG00000170209	11	113387779	113400416	+
ZBTB7B	eQTL_eQTLGen	ENSG00000160685	1	155010576	rs905938	1	155018913	C	T	0.2672	-0.0166	0.0059	0.00489963	0.110362	0.00950839	3.8059e-31	-0.150414	0.0550087	0.00624999	0.0110854	0.0792817	20	ENSG00000160685	1	155002630	155018523	+
CCDC167	eQTL_GTEx_Brain_Cortex	ENSG00000198937.8	6	37482920	rs2776916	6	37494264	T	C	0.69326	-0.0165	0.0057	0.00379476	0.512256	0.0616176	9.29462e-17	-0.0322105	0.0117825	0.00626169	0.00626169	0.0622039	17	ENSG00000198937	6	37482938	37499893	-
CARS2	eQTL_GTEx_Brain_Putamen_basal_ganglia	ENSG00000134905.16	13	110641417	rs6492306	13	110709346	A	G	0.740961	0.0186	0.0059	0.00161855	0.300601	0.0548773	4.30916e-08	0.061876	0.0226458	0.00628862	0.00628862	0.520517	20	ENSG00000134905	13	110641412	110713603	-
APTX	eQTL_BrainMeta	ENSG00000137074.20	9	32955866	rs10971271	9	32988457	A	G	0.112773	0.0232	0.0083	0.00518707	0.623556	0.0481704	2.51421e-38	0.037206	0.0136175	0.0062911	0.0416085	0.390243	20	ENSG00000137074	9	32886601	33025130	-
SNX11	eQTL_GTEx_Brain_Cerebellar_Hemisphere	ENSG00000002919.14	17	48103357	rs1468270	17	48047829	T	C	0.198817	-0.0197	0.0064	0.00208308	-0.379919	0.0640677	3.03001e-09	0.0518532	0.01898	0.00629526	0.00629526	0.00300854	13	ENSG00000002919	17	48103357	48123601	+
SH2B3	eQTL_eQTLGen	ENSG00000111252	12	111428773	rs587914	12	111505200	C	T	0.210416	-0.0176	0.0064	0.00595953	-0.227639	0.00953534	5.81585e-126	0.0773154	0.0283006	0.00629637	8.72637e-05	0.00492862	20	ENSG00000111252	12	111405923	111451623	+
SMARCA2	eQTL_eQTLGen	ENSG00000080503	9	2086957	rs7852483	9	2035128	G	A	0.198207	0.0185	0.0066	0.00506249	-0.132425	0.0108684	3.76413e-34	-0.139702	0.0511414	0.00630128	7.74079e-05	0.220996	20	ENSG00000080503	9	1980290	2193624	+
CNKSR1	eQTL_GTEx_Brain_Substantia_nigra	ENSG00000142675.17	1	26177403	rs8768	1	26170849	C	A	0.7553	-0.0174	0.006	0.00373163	0.74976	0.0922832	4.48999e-16	-0.0232074	0.00849708	0.00630994	0.00630994	0.706472	20	ENSG00000142675	1	26177484	26189884	+
ZNF438	eQTL_BrainMeta	ENSG00000183621.15	10	30926072	rs1771644	10	31025205	G	C	0.336303	0.0155	0.0055	0.00482964	-0.396589	0.0358364	1.82115e-28	-0.0390833	0.0143109	0.00631386	0.00142295	0.0861452	20	ENSG00000183621	10	30820207	31031937	-
PKDCC	eQTL_GTEx_Brain_Hypothalamus	ENSG00000162878.12	2	42048020	rs1550429	2	41999704	G	C	0.6475	-0.0169	0.0054	0.00175027	0.380535	0.0680743	2.27074e-08	-0.0444112	0.0162632	0.00631845	0.00631845	0.689332	13	ENSG00000162878	2	42048021	42058517	+
CHRNB2	eQTL_BrainMeta	ENSG00000160716.6	1	154573896	rs12117101	1	154605915	C	T	0.318095	-0.0155	0.0056	0.00564262	-0.520887	0.0312291	1.8469e-62	0.0297569	0.0108979	0.00632351	0.000909701	0.868921	20	ENSG00000160716	1	154567778	154580013	+
RGS12	eQTL_GTEx_Brain_Cerebellar_Hemisphere	ENSG00000159788.18	4	3314147	rs3129314	4	3291312	T	G	0.539051	-0.0157	0.0052	0.00253417	-0.493776	0.0773071	1.6895e-10	0.0317958	0.0116484	0.00634052	0.0242618	0.182725	20	ENSG00000159788	4	3293021	3439913	+
PDCD7	eQTL_eQTLGen	ENSG00000090470	15	65125594	rs147234837	15	65035414	C	T	0.0126084	-0.0605	0.0218	0.00551628	0.706524	0.0470621	6.07202e-51	-0.0856305	0.0313781	0.00635283	0.0269496	0.512785	16	ENSG00000090470	15	65117379	65133808	-
CHST15	eQTL_eQTLGen	ENSG00000182022	10	124050633	rs12778619	10	124044156	A	G	0.245778	-0.0168	0.0061	0.00588541	0.207882	0.0103246	3.67274e-90	-0.0808151	0.0296168	0.00635865	0.0927234	0.312126	20	ENSG00000182022	10	124007668	124093598	-
GLI2	eQTL_BrainMeta	ENSG00000074047.22	2	120864139	rs1187933	2	120910326	G	A	0.355001	0.0157	0.0054	0.00364438	0.235444	0.0298089	2.8236e-15	0.0666824	0.0244398	0.00636363	0.0175153	0.128035	11	ENSG00000074047	2	120735623	120992653	+
HMG20A	eQTL_eQTLGen	ENSG00000140382	15	77453008	rs11632999	15	77144653	G	T	0.21285	-0.0173	0.0063	0.00603209	0.233025	0.00984058	5.79583e-124	-0.074241	0.0272169	0.00637675	0.0299329	0.655615	20	ENSG00000140382	15	77420412	77485607	+
TBC1D10C	eQTL_eQTLGen	ENSG00000175463	11	67407002	rs2066496	11	67393490	G	A	0.0619372	0.0292	0.0104	0.00498979	-0.186603	0.0162266	1.32221e-30	-0.156482	0.0573704	0.0063802	0.0129547	0.718609	20	ENSG00000175463	11	67403915	67410089	+
TAS2R60	eQTL_eQTLGen	ENSG00000185899	7	143443931	rs11771145	7	143413669	A	G	0.3425	0.0149	0.0054	0.00579325	0.167972	0.00936059	5.28895e-72	0.0887053	0.032526	0.0063873	0.038792	0.00291263	20	ENSG00000185899	7	143443453	143444409	+
PIP5KL1	eQTL_GTEx_Brain_Nucleus_accumbens_basal_ganglia	ENSG00000167103.11	9	127920879	rs1043060	9	127942841	T	C	0.869112	0.0229	0.0076	0.00258544	-0.675341	0.105379	1.46756e-10	-0.0339088	0.0124354	0.00639508	0.00639508	0.076762	10	ENSG00000167103	9	127920881	127930785	-
PSRC1	eQTL_eQTLGen	ENSG00000134222	1	109281371	rs7528419	1	109274570	G	A	0.2215	0.0172	0.0063	0.00633038	0.489799	0.00934249	0	0.0351164	0.0128798	0.00640169	0.0249076	0.138944	20	ENSG00000134222	1	109279556	109283186	-
PEX6	eQTL_GTEx_Brain_Nucleus_accumbens_basal_ganglia	ENSG00000124587.13	6	42963881	rs9986447	6	42975041	G	A	0.460738	0.0146	0.0052	0.00498979	0.596257	0.0523618	4.83984e-30	0.0244861	0.00898226	0.00640971	0.00640971	0.989679	20	ENSG00000124587	6	42963865	42979181	-
PEX6	eQTL_GTEx_Brain_Hypothalamus	ENSG00000124587.13	6	42963881	rs9986447	6	42975041	G	A	0.460738	0.0146	0.0052	0.00498979	0.587164	0.0515938	5.22937e-30	0.0248653	0.00912167	0.00641151	0.00641151	0.560229	20	ENSG00000124587	6	42963865	42979181	-
DYRK1B	eQTL_BrainMeta	ENSG00000105204.14	19	39829776	rs4803297	19	39819444	T	C	0.434638	-0.0148	0.0052	0.00442508	-0.263288	0.0278193	2.95766e-21	0.0562123	0.020624	0.00641897	0.00641897	0.102581	20	ENSG00000105204	19	39825350	39834201	-
CHST15	eQTL_BrainMeta	ENSG00000182022.18	10	124050633	rs28690154	10	124092053	T	C	0.21279	-0.0187	0.0064	0.00347931	-0.259226	0.0343235	4.2722e-14	0.0721379	0.0264722	0.00642923	0.00642923	0.376924	12	ENSG00000182022	10	124007668	124093598	-
ZFP90	eQTL_eQTLGen	ENSG00000184939	16	68553081	rs8058314	16	68550248	G	A	0.236439	-0.0169	0.0062	0.00641446	-0.844498	0.00824115	0	0.0200119	0.00734424	0.00643321	0.0775047	0.3654	20	ENSG00000184939	16	68530090	68576072	+
RGL3	eQTL_BrainMeta	ENSG00000205517.13	19	11401834	rs10416704	19	11405331	G	T	0.0741838	0.0293	0.0098	0.00279164	0.413052	0.0623888	3.57735e-11	0.0709354	0.0260329	0.00643335	0.00643335	0.329717	17	ENSG00000205517	19	11384341	11419328	-
DAGLB	eQTL_GTEx_Brain_Cerebellum	ENSG00000164535.14	7	6409129	rs7807755	7	6448466	C	T	0.768314	-0.0179	0.0062	0.00388815	-0.738385	0.0897287	1.88648e-16	0.0242421	0.00889848	0.00644388	0.00644388	0.347475	20	ENSG00000164535	7	6409126	6484190	-
HYAL3	eQTL_GTEx_Brain_Frontal_Cortex_BA9	ENSG00000186792.16	3	50292848	rs13100173	3	50295266	A	G	0.4773	0.0146	0.0052	0.00498979	-0.577385	0.0513182	2.28792e-29	-0.0252864	0.00928231	0.00644671	0.00644671	0.408493	20	ENSG00000186792	3	50292831	50299405	-
TBC1D26	eQTL_GTEx_Brain_Cerebellar_Hemisphere	ENSG00000214946.14	17	15732247	rs494460	17	15669243	G	A	0.72865	0.018	0.0059	0.00228196	0.601281	0.0993861	1.44891e-09	0.0299361	0.0109894	0.00644799	0.0217602	0.172604	20	ENSG00000214946	17	15732247	15746162	+
RAF1	eQTL_BrainMeta	ENSG00000132155.13	3	12623863	rs1051208	3	12584248	A	G	0.15095	0.0214	0.0072	0.00295653	0.264766	0.0389177	1.02306e-11	0.0808261	0.0296758	0.00645672	0.00645672	0.406511	20	ENSG00000132155	3	12582101	12664201	-
PTPA	eQTL_GTEx_Brain_Putamen_basal_ganglia	ENSG00000119383.19	9	129110950	rs2480452	9	129147457	T	C	0.0766	0.0307	0.0098	0.00173234	-0.472063	0.0856326	3.53455e-08	-0.0650337	0.0238778	0.00645731	0.00645731	0.0927084	9	ENSG00000119383	9	129110950	129148946	+
SETD4	eQTL_BrainMeta	ENSG00000185917.14	21	36056965	rs62230821	21	36052818	T	C	0.384461	-0.0148	0.0054	0.00613009	-0.748836	0.0310379	1.31671e-128	0.019764	0.00725757	0.00646478	0.0476887	0.831314	20	ENSG00000185917	21	36034541	36079389	-
HYAL3	eQTL_GTEx_Brain_Cortex	ENSG00000186792.16	3	50292848	rs13100173	3	50295266	A	G	0.4773	0.0146	0.0052	0.00498979	-0.569568	0.0510302	6.29992e-29	-0.0256335	0.00941416	0.00647189	0.00647189	0.5238	20	ENSG00000186792	3	50292831	50299405	-
DNTT	eQTL_eQTLGen	ENSG00000107447	10	96321486	rs117699776	10	96288508	G	A	0.0383109	-0.0372	0.0134	0.0055012	0.26458	0.0190699	9.08e-44	-0.1406	0.0516502	0.00648566	0.0253507	0.628668	20	ENSG00000107447	10	96304409	96338564	+
PEX6	eQTL_GTEx_Brain_Caudate_basal_ganglia	ENSG00000124587.13	6	42963881	rs9462857	6	42975360	C	T	0.461038	0.0145	0.0052	0.0052959	0.591398	0.0471293	4.05497e-36	0.0245182	0.0090072	0.00648756	0.00648756	0.839794	20	ENSG00000124587	6	42963865	42979181	-
DHRS4L2	eQTL_GTEx_Brain_Cerebellar_Hemisphere	ENSG00000187630.15	14	23969874	rs6573486	14	23959300	A	G	0.0495079	-0.0355	0.012	0.00309307	-0.98837	0.142534	4.08265e-12	0.0359177	0.0131999	0.00650744	0.022492	0.905886	14	ENSG00000187630	14	23969874	24006408	+
ELFN2	eQTL_GTEx_Brain_Anterior_cingulate_cortex_BA24	ENSG00000243902.6	22	37339583	rs739190	22	37362232	C	T	0.9458	0.0351	0.0116	0.00247925	-0.993549	0.160279	5.68748e-10	-0.0353279	0.012992	0.00654403	0.00654403	0.724712	12	ENSG00000166897	22	37367960	37427479	-
PEX6	eQTL_GTEx_Brain_Hippocampus	ENSG00000124587.13	6	42963881	rs9986447	6	42975041	G	A	0.460738	0.0146	0.0052	0.00498979	0.679757	0.0624922	1.47598e-27	0.0214783	0.00790052	0.00655611	0.00655611	0.987476	20	ENSG00000124587	6	42963865	42979181	-
GATB	eQTL_GTEx_Brain_Frontal_Cortex_BA9	ENSG00000059691.11	4	151670504	rs4696277	4	151614119	C	T	0.498844	-0.0159	0.0052	0.00223048	-0.249485	0.0420076	2.86696e-09	0.0637313	0.0234431	0.00655691	0.00655691	0.725346	20	ENSG00000059691	4	151670504	151761007	-
ELFN2	eQTL_GTEx_Brain_Cortex	ENSG00000243902.6	22	37339583	rs739190	22	37362232	C	T	0.9458	0.0351	0.0116	0.00247925	-0.87994	0.142169	6.04009e-10	-0.0398891	0.0146738	0.00655991	0.00655991	0.476199	15	ENSG00000166897	22	37367960	37427479	-
RNF185	eQTL_BrainMeta	ENSG00000138942.16	22	31183600	rs2073857	22	31262295	A	G	0.28395	0.0166	0.0058	0.00420885	0.333308	0.0384221	4.13904e-18	0.0498038	0.0183239	0.00656851	0.0101411	0.130724	20	ENSG00000138942	22	31160182	31207019	+
NVL	eQTL_eQTLGen	ENSG00000143748	1	224278762	rs4654023	1	224330441	T	C	0.0538	-0.0316	0.0116	0.00644696	-0.672847	0.0180717	2.06621e-303	0.0469646	0.0172863	0.00659014	0.16457	0.662411	20	ENSG00000143748	1	224227334	224330189	-
CNKSR1	eQTL_GTEx_Brain_Amygdala	ENSG00000142675.17	1	26177403	rs8768	1	26170849	C	A	0.7553	-0.0174	0.006	0.00373163	0.687567	0.0886042	8.49426e-15	-0.0253066	0.00931588	0.00659756	0.00659756	0.913995	20	ENSG00000142675	1	26177484	26189884	+
AS3MT	eQTL_GTEx_Brain_Amygdala	ENSG00000214435.7	10	102869516	rs12416687	10	102869254	C	T	0.242916	0.018	0.006	0.0026998	-0.68712	0.107357	1.55028e-10	-0.0261963	0.00964374	0.00659955	0.00659955	0.00502619	20	ENSG00000214435	10	102869470	102901899	+	chr10:102369116:103947117	rs4363528	102895758
SLC36A1	eQTL_eQTLGen	ENSG00000123643	5	151464712	rs165352	5	151476546	G	T	0.387277	0.0144	0.0053	0.00658804	-0.566252	0.00747416	0	-0.0254304	0.00936581	0.00662286	0.254355	0.150747	20	ENSG00000123643	5	151437046	151492379	+
DCXR	eQTL_GTEx_Brain_Nucleus_accumbens_basal_ganglia	ENSG00000169738.7	17	82035136	rs56169754	17	82038870	C	A	0.118418	-0.0235	0.008	0.0033087	0.27407	0.0385642	1.18727e-12	-0.0857445	0.0315848	0.00663279	0.00663279	0.0886621	18	ENSG00000169738	17	82035136	82037709	-
ALOX5	eQTL_GTEx_Brain_Cerebellum	ENSG00000012779.10	10	45374176	rs4987105	10	45374300	T	C	0.142427	-0.0202	0.0071	0.00444016	-0.829899	0.0915491	1.24524e-19	0.0243403	0.00896672	0.00663724	0.00663724	0.867481	20	ENSG00000012779	10	45374176	45446119	+
XRCC3	eQTL_GTEx_Brain_Cerebellar_Hemisphere	ENSG00000126215.13	14	103697609	rs1799794	14	103712930	C	T	0.19485	-0.0192	0.0066	0.00362481	-0.507834	0.0673936	4.8704e-14	0.0378076	0.0139312	0.00665018	0.00665018	0.0293899	20	ENSG00000126215	14	103697609	103715504	-
SF3B5	eQTL_eQTLGen	ENSG00000169976	6	144095228	rs12203051	6	144098510	A	G	0.342804	0.0151	0.0054	0.0051692	-0.0927853	0.00824436	2.20321e-29	-0.162741	0.0599684	0.00665194	0.00420985	0.638703	20	ENSG00000169976	6	144094884	144095573	-
FAM83G	eQTL_BrainMeta	ENSG00000188522.15	17	18986777	rs111811667	17	19024638	C	A	0.0329	-0.0437	0.0147	0.00295107	0.519901	0.0783287	3.1921e-11	-0.0840545	0.030981	0.00666579	0.0212296	0.115465	20	ENSG00000188522	17	18968789	19004764	-
ETFA	eQTL_BrainMeta	ENSG00000140374.16	15	76263413	rs12898415	15	76281891	T	C	0.535213	-0.016	0.0055	0.00362481	0.282981	0.0377887	6.96669e-14	-0.056541	0.020851	0.00669461	0.00669461	0.0426518	20	ENSG00000140374	15	76188555	76311730	-
ERBB3	eQTL_BrainMeta	ENSG00000065361.16	12	56090152	rs7297175	12	56080024	T	C	0.429968	-0.015	0.0053	0.00465206	-0.297383	0.0314106	2.86428e-21	0.0504401	0.0186014	0.00669548	0.00669548	0.0061416	20	ENSG00000065361	12	56076799	56103505	+
ZCCHC7	eQTL_eQTLGen	ENSG00000147905	9	37239362	rs7027473	9	37132465	G	A	0.366757	0.0147	0.0054	0.00648445	-0.247498	0.00828031	2.65872e-196	-0.0593944	0.0219087	0.00670802	0.205476	0.597261	20	ENSG00000147905	9	37120574	37358149	+
CORIN	eQTL_eQTLGen	ENSG00000145244	4	47716052	rs12651301	4	47899459	A	G	0.3153	0.0152	0.0056	0.00664189	0.431206	0.00812816	0	0.03525	0.0130038	0.00671332	0.182509	0.268585	20	ENSG00000145244	4	47593999	47838106	-
DPH6	eQTL_BrainMeta	ENSG00000134146.12	15	35381769	rs2589541	15	35257466	T	C	0.263334	0.0176	0.0059	0.00285391	-0.227606	0.0350792	8.67836e-11	-0.0773266	0.0285304	0.00672173	0.00672173	0.056944	20	ENSG00000134146	15	35217345	35546193	-
PTPRH	eQTL_GTEx_Brain_Spinal_cord_cervical_c-1	ENSG00000080031.9	19	55181248	rs76990668	19	55207327	C	T	0.0626386	-0.0304	0.0107	0.00449552	-1.16333	0.129008	1.92387e-19	0.0261319	0.00964345	0.00673226	0.00673226	0.0292582	4	ENSG00000080031	19	55181247	55209506	-
ZNF704	eQTL_BrainMeta	ENSG00000164684.13	8	80751616	rs7010024	8	80866007	T	A	0.136053	0.0223	0.0075	0.00294584	-0.258883	0.0394587	5.35011e-11	-0.0861394	0.0318069	0.0067649	0.0067649	0.618615	20	ENSG00000164684	8	80628451	80874781	-
TACC3	eQTL_GTEx_Brain_Frontal_Cortex_BA9	ENSG00000013810.18	4	1721490	rs798720	4	1696497	C	T	0.205794	0.0186	0.0064	0.00365789	-0.669482	0.0897624	8.75929e-14	-0.0277827	0.0102597	0.00677042	0.00677042	0.505276	20	ENSG00000013810	4	1712858	1745171	+
MYO6	eQTL_GTEx_Brain_Cerebellum	ENSG00000196586.13	6	75749192	rs7773977	6	75859460	T	C	0.339894	0.0164	0.0055	0.00286542	0.2818	0.0435722	9.9688e-11	0.0581973	0.0214919	0.00677164	0.00677164	0.473769	14	ENSG00000196586	6	75749201	75919537	+
PGAM1	eQTL_GTEx_Brain_Cerebellum	ENSG00000171314.8	10	97426160	rs3893064	10	97439763	A	T	0.0627251	0.0313	0.0106	0.00314875	-0.762079	0.11227	1.1376e-11	-0.0410719	0.0151684	0.00677462	0.00677462	0.269108	11	ENSG00000171314	10	97426191	97433444	+
DHRS4L2	eQTL_GTEx_Brain_Anterior_cingulate_cortex_BA24	ENSG00000187630.15	14	23969874	rs58909995	14	23943174	A	C	0.05055	-0.0349	0.012	0.00363361	-1.07563	0.14515	1.25851e-13	0.0324461	0.0119847	0.00678331	0.00678331	0.810858	17	ENSG00000187630	14	23969874	24006408	+
PSENEN	eQTL_eQTLGen	ENSG00000205155	19	35746560	rs3885795	19	35699926	A	G	0.140589	0.0214	0.0076	0.00486575	-0.115343	0.0117176	7.30492e-23	-0.185534	0.0685332	0.0067852	0.0250993	0.266549	20	ENSG00000205155	19	35745600	35747519	+
MGAM	eQTL_eQTLGen	ENSG00000257335	7	142007280	rs4407790	7	142107287	G	T	0.404071	0.0144	0.0053	0.00658804	0.242879	0.00798286	2.56127e-203	0.0592888	0.0219084	0.00680556	0.00631782	0.645465	17	ENSG00000257335	7	141907813	142106747	+
PHF13	eQTL_eQTLGen	ENSG00000116273	1	6618880	rs11122103	1	6609259	T	C	0.339799	-0.015	0.0055	0.00638602	-0.181777	0.00849417	1.33044e-101	0.0825187	0.0305016	0.00682239	0.0822913	0.25498	20	ENSG00000116273	1	6613731	6624030	+
PATZ1	eQTL_eQTLGen	ENSG00000100105	22	31336075	rs131205	22	31323329	A	G	0.28497	0.0165	0.0058	0.00444355	-0.0806727	0.00922121	2.16019e-18	-0.20453	0.075601	0.00682245	0.0268028	0.173165	20	ENSG00000100105	22	31325804	31346346	-
RRN3	eQTL_GTEx_Brain_Cortex	ENSG00000085721.12	16	15060022	rs2966181	16	15070816	T	A	0.737354	0.0312	0.0103	0.00245262	-0.371722	0.0618564	1.86174e-09	-0.0839337	0.03103	0.00683201	0.00683201	0.0212365	20	ENSG00000085721	16	15060033	15094311	-
EMC2	eQTL_GTEx_Brain_Cortex	ENSG00000104412.7	8	108443601	rs13249751	8	108054354	A	T	0.2545	-0.0186	0.006	0.00193521	0.245455	0.0443599	3.14333e-08	-0.0757776	0.0280193	0.00684109	0.00684109	0.460657	15	ENSG00000104412	8	108443601	108489196	+
STON1	eQTL_GTEx_Brain_Putamen_basal_ganglia	ENSG00000243244.5	2	48530171	rs4953593	2	48552883	G	T	0.326257	0.0159	0.0055	0.00384129	0.573501	0.0749451	1.9744e-14	0.0277245	0.0102518	0.00684362	0.0254977	0.43785	20	ENSG00000243244	2	48529383	48598513	+
POLD4	eQTL_eQTLGen	ENSG00000175482	11	67353872	rs4930192	11	67302546	G	A	0.0525263	0.0312	0.0111	0.00494168	-0.162866	0.0164249	3.55404e-23	-0.191569	0.0708395	0.00684565	0.0209307	0.692822	20	ENSG00000175482	11	67350772	67356972	-
VILL	eQTL_eQTLGen	ENSG00000136059	3	37997624	rs7611147	3	37989881	C	A	0.175957	-0.0186	0.0068	0.00623246	0.183485	0.0102848	3.43238e-71	-0.101371	0.0374933	0.0068572	0.0202594	0.775422	20	ENSG00000136059	3	37988059	38007188	+
NFKBIA	eQTL_eQTLGen	ENSG00000100906	14	35403131	rs72664840	14	35127117	T	C	0.179397	0.0182	0.0067	0.00659926	0.413327	0.0150032	4.51697e-167	0.0440329	0.0162885	0.0068653	0.134863	0.701228	20	ENSG00000100906	14	35401513	35404749	-
FPGT	eQTL_BrainMeta	ENSG00000254685.7	1	74216149	rs531412	1	74237101	A	G	0.424101	-0.0144	0.0053	0.00658804	-0.785482	0.0291877	1.61627e-159	0.0183327	0.00678175	0.00686673	0.0318305	0.771836	20	ENSG00000254685	1	74198238	74234086	+
BRI3BP	eQTL_BrainMeta	ENSG00000184992.13	12	125012438	rs56082845	12	125018285	C	G	0.22643	-0.0177	0.0062	0.00430587	0.280448	0.0334053	4.6459e-17	-0.0631132	0.0233507	0.00687495	0.0221592	0.30601	20	ENSG00000184992	12	124993645	125031231	+
HYAL3	eQTL_GTEx_Brain_Hippocampus	ENSG00000186792.16	3	50292848	rs13100173	3	50295266	A	G	0.4773	0.0146	0.0052	0.00498979	-0.399679	0.0401989	2.71823e-23	-0.0365293	0.0135193	0.00689192	0.00689192	0.32182	20	ENSG00000186792	3	50292831	50299405	-
NADK	eQTL_eQTLGen	ENSG00000008130	1	1765844	rs12408690	1	1814717	A	G	0.0490942	0.0343	0.0116	0.00310752	0.146943	0.0220927	2.90711e-11	0.233424	0.0863917	0.00689394	0.0262209	0.00643092	20	ENSG00000008130	1	1751232	1780457	-
SSR3	eQTL_eQTLGen	ENSG00000114850	3	156547351	rs9830714	3	156530637	T	C	0.227484	0.0171	0.0062	0.00581447	0.126479	0.00943789	5.94933e-41	0.1352	0.0500474	0.00690387	0.020272	0.0637721	20	ENSG00000114850	3	156539553	156555149	-
ZNF184	eQTL_eQTLGen	ENSG00000096654	6	27461930	rs10946931	6	27494167	A	G	0.274837	-0.0161	0.0059	0.00635626	0.160471	0.00873197	1.99285e-75	-0.10033	0.0371699	0.00695024	0.0168514	0.0202728	20	ENSG00000096654	6	27450743	27473118	-
FBXL17	eQTL_BrainMeta	ENSG00000145743.17	5	108120567	rs6870480	5	108258657	C	G	0.160367	-0.0202	0.0071	0.00444016	-0.374905	0.044135	1.98772e-17	0.0538803	0.0199721	0.00698045	0.0011365	0.267529	20	ENSG00000145743	5	107859035	108382098	-
COMMD8	eQTL_eQTLGen	ENSG00000169019	4	47457244	rs6858440	4	47915457	G	A	0.314893	0.0154	0.0056	0.00595953	0.11605	0.00841601	2.96023e-43	0.132701	0.0492053	0.00699901	0.0585258	0.284818	20	ENSG00000169019	4	47450787	47463702	-
PTPN5	eQTL_BrainMeta	ENSG00000110786.18	11	18760325	rs1550870	11	18729494	T	C	0.466	0.0145	0.0052	0.0052959	-0.297068	0.028028	3.01237e-26	-0.0488104	0.0181001	0.0070031	0.0070031	0.263121	20	ENSG00000110786	11	18727928	18792721	-
SLC35D2	eQTL_eQTLGen	ENSG00000130958	9	96348578	rs34802611	9	96414536	G	T	0.0330566	-0.0378	0.0139	0.00653956	-0.410981	0.0197642	4.88409e-96	0.0919751	0.0341095	0.00700801	0.0457352	0.322359	19	ENSG00000130958	9	96313444	96383711	-
HYAL3	eQTL_GTEx_Brain_Cerebellar_Hemisphere	ENSG00000186792.16	3	50292848	rs13100173	3	50295266	A	G	0.4773	0.0146	0.0052	0.00498979	-0.730546	0.0755759	4.18907e-22	-0.0199851	0.00741214	0.00701233	0.00701233	0.718268	20	ENSG00000186792	3	50292831	50299405	-
DHRS4L2	eQTL_GTEx_Brain_Substantia_nigra	ENSG00000187630.15	14	23969874	rs6573486	14	23959300	A	G	0.0495079	-0.0355	0.012	0.00309307	-1.00911	0.154423	6.37397e-11	0.0351795	0.0130535	0.00703831	0.00703831	0.978679	14	ENSG00000187630	14	23969874	24006408	+
PEX6	eQTL_GTEx_Brain_Spinal_cord_cervical_c-1	ENSG00000124587.13	6	42963881	rs9986447	6	42975041	G	A	0.460738	0.0146	0.0052	0.00498979	0.759039	0.0791105	8.41887e-22	0.0192348	0.00713807	0.00704551	0.00704551	0.64766	20	ENSG00000124587	6	42963865	42979181	-
THAP5	eQTL_GTEx_Brain_Hippocampus	ENSG00000177683.13	7	108554543	rs40921	7	108549311	A	G	0.369465	-0.0155	0.0054	0.00409991	0.39111	0.0501167	5.99817e-15	-0.0396308	0.0147112	0.00706155	0.00706155	0.378178	20	ENSG00000177683	7	108554543	108569750	-
ABCC10	eQTL_eQTLGen	ENSG00000124574	6	43438896	rs1214749	6	43450995	A	G	0.299119	-0.0159	0.0057	0.00527938	0.0903805	0.0087186	3.52563e-25	-0.175923	0.0653101	0.0070673	0.00479651	0.449697	20	ENSG00000124574	6	43427366	43450427	+
PICK1	eQTL_GTEx_Brain_Substantia_nigra	ENSG00000100151.15	22	38056311	rs2076370	22	38067961	G	A	0.623762	0.0161	0.0054	0.00286857	-0.388424	0.0618176	3.31267e-10	-0.0414495	0.015388	0.00706797	0.00706797	0.484672	20	ENSG00000100151	22	38056311	38075701	+
TCHP	eQTL_eQTLGen	ENSG00000139437	12	109942058	rs59278403	12	109934844	G	A	0.0730073	-0.0275	0.01	0.00595953	0.198399	0.0148404	9.20125e-41	-0.13861	0.0514588	0.00706844	0.0318067	0.0874001	20	ENSG00000139437	12	109900264	109983841	+
PBX1	eQTL_BrainMeta	ENSG00000185630.19	1	164727440	rs6672857	1	163784530	T	A	0.465559	-0.0143	0.0052	0.00595953	-0.420959	0.0317732	4.58031e-40	0.03397	0.012616	0.00708954	0.0317228	0.597698	20	ENSG00000185630	1	164555584	164899296	+
BORCS7	eQTL_BrainMeta	ENSG00000166275.16	10	102859610	rs9527	10	102863821	T	C	0.23995	0.0162	0.006	0.00693395	-1.14096	0.0323565	2.22727e-272	-0.0141986	0.00527412	0.00709994	0.000749546	1.84428e-05	20	ENSG00000166275	10	102854259	102864961	+
DHRS4L2	eQTL_GTEx_Brain_Caudate_basal_ganglia	ENSG00000187630.15	14	23969874	rs10151793	14	23953376	C	G	0.0505152	-0.0346	0.012	0.00393491	-0.840248	0.111963	6.15741e-14	0.0411783	0.0152993	0.00711278	0.00711278	0.754986	20	ENSG00000187630	14	23969874	24006408	+
DHRS4L2	eQTL_GTEx_Brain_Spinal_cord_cervical_c-1	ENSG00000187630.15	14	23969874	rs6573486	14	23959300	A	G	0.0495079	-0.0355	0.012	0.00309307	-1.03799	0.160137	9.05707e-11	0.0342007	0.0127079	0.00711773	0.00482469	0.925352	14	ENSG00000187630	14	23969874	24006408	+
STMN1	eQTL_eQTLGen	ENSG00000117632	1	25895586	rs1257156	1	25971493	G	T	0.205183	-0.0174	0.0064	0.00655291	-0.204226	0.0110069	7.5143e-77	0.0851997	0.0316725	0.00714466	0.00133248	0.058396	20	ENSG00000117632	1	25884181	25906991	-
KLHDC4	eQTL_GTEx_Brain_Cerebellum	ENSG00000104731.13	16	87696485	rs9934565	16	87730661	T	A	0.448255	0.0143	0.0052	0.00595953	0.752092	0.0584358	6.60653e-38	0.0190136	0.00707011	0.00716029	0.00716029	0.216494	20	ENSG00000104731	16	87696485	87765992	-
ERAL1	eQTL_BrainMeta	ENSG00000132591.12	17	28858036	rs3181215	17	28750313	G	A	0.203175	-0.0197	0.0065	0.00243932	0.210627	0.0361292	5.54844e-09	-0.0935302	0.0347814	0.00716472	0.00716472	0.582462	11	ENSG00000132591	17	28855010	28861061	+
PEX6	eQTL_GTEx_Brain_Substantia_nigra	ENSG00000124587.13	6	42963881	rs9986447	6	42975041	G	A	0.460738	0.0146	0.0052	0.00498979	0.751004	0.0805582	1.13629e-20	0.0194406	0.00723127	0.00717929	0.00717929	0.982449	18	ENSG00000124587	6	42963865	42979181	-
SUFU	eQTL_eQTLGen	ENSG00000107882	10	102568754	rs11592334	10	102518936	G	A	0.457992	-0.0144	0.0052	0.00561888	0.0903266	0.00807223	4.57463e-29	-0.159421	0.0593056	0.00718521	0.0148711	0.115673	20	ENSG00000107882	10	102503972	102633535	+
TBC1D5	eQTL_eQTLGen	ENSG00000131374	3	17800990	rs62238360	3	17739361	T	C	0.304711	0.0161	0.0057	0.00473454	0.0803088	0.00917375	2.05559e-18	0.200476	0.074579	0.00718592	0.00992643	0.438429	20	ENSG00000131374	3	17157162	18444817	-
EIF5	eQTL_eQTLGen	ENSG00000100664	14	103339284	rs17101505	14	103333317	A	G	0.277327	-0.0156	0.0058	0.00715259	0.627574	0.00935565	0	-0.0248576	0.00924936	0.007199	0.00036672	0.0216088	20	ENSG00000100664	14	103333544	103345025	+
C15orf65	eQTL_GTEx_Brain_Cerebellar_Hemisphere	ENSG00000261652.2	15	55408548	rs117006722	15	55485878	A	G	0.0865779	-0.0267	0.0091	0.00334553	0.773128	0.115456	2.13773e-11	-0.034535	0.0128507	0.00720082	0.00720082	0.924914	20	ENSG00000261652	15	55408495	55418798	+
PLEKHN1	eQTL_eQTLGen	ENSG00000187583	1	971174	rs9697711	1	965592	T	G	0.0514639	-0.0317	0.0116	0.00628063	-0.361831	0.0246617	9.77175e-49	0.08761	0.0326105	0.00721932	0.0236713	0.235353	14	ENSG00000187583	1	966482	975865	+
HMGB1P1	eQTL_BrainMeta	ENSG00000124097.7	20	57488710	rs8115358	20	57502932	C	A	0.302945	-0.0158	0.0057	0.00557251	-0.384844	0.0353812	1.48215e-27	0.0410555	0.0152846	0.00722959	0.00790746	0.652771	20	ENSG00000124097	20	57487959	57495366	-
ANKRD36B	eQTL_eQTLGen	ENSG00000196912	2	97541314	rs6718109	2	97559400	T	C	0.32775	-0.0148	0.0055	0.00712576	0.6804	0.0166804	0	-0.0217519	0.00810105	0.0072514	0.046936	0.306301	20	ENSG00000196912	2	97492663	97589877	-
ADH1C	eQTL_GTEx_Brain_Spinal_cord_cervical_c-1	ENSG00000248144.5	4	99336492	rs11499828	4	99356401	C	T	0.096529	-0.0258	0.0088	0.00336984	1.29688	0.193963	2.29001e-11	-0.0198939	0.00740918	0.00725226	0.00725226	0.0370401	5	ENSG00000248144	4	99336497	99352746	-
ITGA4	eQTL_BrainMeta	ENSG00000115232.14	2	181498071	rs34825850	2	181140599	A	C	0.20955	0.0191	0.0064	0.00284158	0.22617	0.03678	7.78423e-10	0.0844497	0.0314538	0.00725551	0.00725551	0.213786	20	ENSG00000115232	2	181457202	181538940	+
TMEM97	eQTL_BrainMeta	ENSG00000109084.14	17	28323942	rs76274603	17	28318966	T	C	0.0389	-0.0377	0.0138	0.00629733	-1.18074	0.0816033	1.89389e-47	0.0319291	0.0118941	0.0072648	0.00859423	0.277002	20	ENSG00000109084	17	28319200	28328685	+
HYAL3	eQTL_GTEx_Brain_Anterior_cingulate_cortex_BA24	ENSG00000186792.16	3	50292848	rs13100173	3	50295266	A	G	0.4773	0.0146	0.0052	0.00498979	-0.522728	0.0571931	6.26223e-20	-0.0279304	0.0104066	0.00727674	0.00727674	0.352922	20	ENSG00000186792	3	50292831	50299405	-
ELFN2	eQTL_GTEx_Brain_Frontal_Cortex_BA9	ENSG00000243902.6	22	37339583	rs739190	22	37362232	C	T	0.9458	0.0351	0.0116	0.00247925	-0.863059	0.148645	6.39188e-09	-0.0406693	0.0151562	0.00728918	0.00728918	0.339533	14	ENSG00000166897	22	37367960	37427479	-
DCXR	eQTL_GTEx_Brain_Spinal_cord_cervical_c-1	ENSG00000169738.7	17	82035136	rs72861774	17	82041349	G	A	0.118797	-0.0224	0.008	0.00511026	0.942121	0.100646	7.91779e-21	-0.0237761	0.00886322	0.00730608	0.00730608	0.286465	15	ENSG00000169738	17	82035136	82037709	-
ALOX5	eQTL_GTEx_Brain_Cerebellar_Hemisphere	ENSG00000012779.10	10	45374176	rs4987105	10	45374300	T	C	0.142427	-0.0202	0.0071	0.00444016	-0.87049	0.108125	8.22523e-16	0.0232053	0.00865064	0.0073075	0.0073075	0.896639	20	ENSG00000012779	10	45374176	45446119	+
WDR7	eQTL_GTEx_Brain_Cerebellum	ENSG00000091157.13	18	56651675	rs2430895	18	56745003	T	C	0.129589	-0.0226	0.0076	0.00294248	0.330199	0.0531803	5.3305e-10	-0.0684436	0.0255199	0.00731908	0.00731908	0.365759	20	ENSG00000091157	18	56651343	57029811	+
LIMS2	eQTL_GTEx_Brain_Cortex	ENSG00000072163.19	2	127638381	rs62161993	2	127648067	T	C	0.0600979	0.0337	0.0111	0.00239711	0.494564	0.0864771	1.07142e-08	0.0681408	0.0254105	0.00732717	0.00732717	0.75604	17	ENSG00000072163	2	127638381	127681786	-
PEX6	eQTL_GTEx_Brain_Cerebellum	ENSG00000124587.13	6	42963881	rs9462857	6	42975360	C	T	0.461038	0.0145	0.0052	0.0052959	0.437861	0.044798	1.45422e-22	0.0331155	0.0123498	0.00732989	0.0182365	0.0763932	20	ENSG00000124587	6	42963865	42979181	-
ST8SIA3	eQTL_BrainMeta	ENSG00000177511.6	18	57362144	rs1942964	18	57359981	T	G	0.4956	0.0143	0.0052	0.00595953	-0.372043	0.0307993	1.35418e-33	-0.0384364	0.0143345	0.00733165	0.00733165	0.31578	17	ENSG00000177511	18	57352557	57371731	+
NRAP	eQTL_GTEx_Brain_Nucleus_accumbens_basal_ganglia	ENSG00000197893.13	10	113589666	rs1539591	10	113640505	A	C	0.629483	-0.0163	0.0054	0.00254014	-0.46729	0.0800815	5.37332e-09	0.034882	0.0130106	0.00733936	0.00733936	0.437077	10	ENSG00000197893	10	113588714	113664070	-
OR13A1	eQTL_GTEx_Brain_Cerebellar_Hemisphere	ENSG00000256574.6	10	45302654	rs4987105	10	45374300	T	C	0.142427	-0.0202	0.0071	0.00444016	-0.923282	0.115264	1.14549e-15	0.0218785	0.00816062	0.00734063	0.00734063	0.982767	20	ENSG00000256574	10	45302298	45315608	-
ZFYVE19	eQTL_GTEx_Brain_Spinal_cord_cervical_c-1	ENSG00000166140.17	15	40807086	rs17657986	15	40815217	G	T	0.358901	-0.0151	0.0054	0.0051692	-0.434718	0.0460887	4.01529e-21	0.0347352	0.0129562	0.00734108	0.00734108	0.433383	20	ENSG00000166140	15	40807086	40815084	+
ZSCAN9	eQTL_GTEx_Brain_Cerebellum	ENSG00000137185.11	6	28224886	rs3130896	6	29016110	G	A	0.12135	-0.0432	0.0142	0.00234814	0.506352	0.0893086	1.43056e-08	-0.0853161	0.0318259	0.00734647	0.00734647	0.0232959	20	ENSG00000137185	6	28224886	28233487	+
GPR26	eQTL_BrainMeta	ENSG00000154478.4	10	123681877	rs11248633	10	123663612	G	A	0.137509	-0.0214	0.0077	0.00544895	0.463243	0.0456126	3.11521e-24	-0.0461961	0.0172331	0.00734769	0.0370444	0.0128801	20	ENSG00000154478	10	123666355	123697399	+
PTPRH	eQTL_GTEx_Brain_Substantia_nigra	ENSG00000080031.9	19	55181248	rs76990668	19	55207327	C	T	0.0626386	-0.0304	0.0107	0.00449552	-0.895124	0.110682	6.09797e-16	0.0339618	0.0126698	0.0073507	0.0073507	0.0687001	5	ENSG00000080031	19	55181247	55209506	-
PPP2R3C	eQTL_eQTLGen	ENSG00000092020	14	35103992	rs28399702	14	35156011	T	G	0.165615	-0.0185	0.0069	0.00733676	-0.90185	0.0092417	0	0.0205134	0.00765383	0.00735896	0.013954	0.0766377	20	ENSG00000092020	14	35085467	35122517	-
TBC1D15	eQTL_eQTLGen	ENSG00000121749	12	71883478	rs61924151	12	71905216	T	C	0.0976695	0.0234	0.0087	0.00715259	0.394819	0.0130872	6.16703e-200	0.0592677	0.0221228	0.0073836	0.0130909	0.3065	20	ENSG00000121749	12	71839707	71927248	+
KLHDC4	eQTL_GTEx_Brain_Cerebellar_Hemisphere	ENSG00000104731.13	16	87696485	rs9934565	16	87730661	T	A	0.448255	0.0143	0.0052	0.00595953	0.676458	0.0570343	1.8971e-32	0.0211395	0.00789102	0.00738571	0.00738571	0.848123	20	ENSG00000104731	16	87696485	87765992	-
RNF185	eQTL_eQTLGen	ENSG00000138942	22	31183600	rs71324184	22	31356075	G	C	0.302964	0.0153	0.0057	0.00727013	0.568777	0.0133793	0	0.0268998	0.0100415	0.00738698	0.0409725	0.10642	20	ENSG00000138942	22	31160182	31207019	+
SLC16A8	eQTL_GTEx_Brain_Amygdala	ENSG00000100156.10	22	38078134	rs2076370	22	38067961	G	A	0.623762	0.0161	0.0054	0.00286857	-0.497541	0.0817248	1.14328e-09	-0.0323591	0.012085	0.00741459	0.00741459	0.913677	20	ENSG00000100156	22	38078134	38084184	-
MAST4	eQTL_eQTLGen	ENSG00000069020	5	66882978	rs6893629	5	67201491	C	G	0.300794	-0.0153	0.0057	0.00727013	-0.551428	0.0153216	1.18911e-283	0.0277461	0.0103655	0.00743343	0.00315749	0.0123413	20	ENSG00000069020	5	66596380	67169593	+
VPS26B	eQTL_BrainMeta	ENSG00000151502.11	11	134236230	rs11223731	11	134230605	A	G	0.215562	0.0189	0.0063	0.0026998	0.225029	0.0379698	3.09421e-09	0.0839892	0.0313789	0.00743708	0.027942	0.0656209	15	ENSG00000151502	11	134224671	134247788	+
WDR55	eQTL_BrainMeta	ENSG00000120314.18	5	140669400	rs35983033	5	140669122	G	A	0.0929	0.0242	0.0089	0.00654596	0.796423	0.0524754	5.0156e-52	0.0303859	0.0113529	0.00743987	0.0185906	0.586237	20	ENSG00000120314	5	140664868	140674124	+
TMEM116	eQTL_BrainMeta	ENSG00000198270.13	12	111972234	rs7313773	12	112003884	C	T	0.0952524	-0.025	0.009	0.0054732	0.596295	0.0598934	2.3758e-23	-0.0419256	0.0156697	0.00745981	0.0259645	0.256981	18	ENSG00000198270	12	111931282	112013185	-
ACP7	eQTL_GTEx_Brain_Nucleus_accumbens_basal_ganglia	ENSG00000183760.10	19	39083913	rs481802	19	39083211	A	C	0.599432	-0.0161	0.0053	0.00238363	-0.37834	0.0670082	1.64059e-08	0.0425543	0.0159074	0.00746991	0.00746991	0.797746	9	ENSG00000183760	19	39083913	39111493	+
CUEDC2	eQTL_eQTLGen	ENSG00000107874	10	102427914	rs35523291	10	102197650	A	G	0.248639	0.0172	0.0061	0.00480727	0.0812555	0.00960444	2.6692e-17	0.211678	0.0791316	0.00747263	0.00747263	0.50822	20	ENSG00000107874	10	102423245	102432584	-
BLOC1S1	eQTL_GTEx_Brain_Putamen_basal_ganglia	ENSG00000135441.7	12	55716044	rs3138144	12	55720985	C	G	0.487566	0.0156	0.0052	0.0026998	0.254977	0.043299	3.89136e-09	0.061182	0.022888	0.00751527	0.00751527	0.159978	6	ENSG00000135441	12	55716038	55720087	+
TACC3	eQTL_BrainMeta	ENSG00000013810.20	4	1729031	rs17681032	4	1735344	A	C	0.20063	0.0173	0.0064	0.00686909	-0.61247	0.034078	3.19355e-72	-0.0282463	0.010567	0.00751627	0.0325698	0.456221	20	ENSG00000013810	4	1712858	1745171	+
PCMTD1	eQTL_eQTLGen	ENSG00000168300	8	51858380	rs7833668	8	51941326	T	C	0.154707	0.0188	0.007	0.0072375	-0.301638	0.0112118	1.9922e-159	-0.0623264	0.023322	0.00753038	0.287347	0.160786	20	ENSG00000168300	8	51817575	51899186	-
ZFYVE19	eQTL_GTEx_Brain_Cerebellum	ENSG00000166140.17	15	40807086	rs11070297	15	40807151	T	C	0.357193	-0.0149	0.0054	0.00579325	-0.642189	0.0601296	1.26173e-26	0.0232019	0.00868484	0.00755041	0.00755041	0.691815	20	ENSG00000166140	15	40807086	40815084	+
CTSF	eQTL_eQTLGen	ENSG00000174080	11	66566172	rs2242663	11	66567837	C	T	0.2419	-0.0163	0.0061	0.00753712	0.645463	0.00874416	0	-0.0252532	0.00945677	0.0075765	0.0314755	0.143519	20	ENSG00000174080	11	66563464	66568879	-
LIMK2	eQTL_eQTLGen	ENSG00000182541	22	31246177	rs737887	22	31300629	A	G	0.285278	0.0168	0.0058	0.00377288	-0.0619015	0.00898764	5.68212e-12	-0.271399	0.101646	0.0075843	0.0075843	0.0394161	20	ENSG00000182541	22	31212239	31280080	+
EIF4EBP3	eQTL_BrainMeta	ENSG00000243056.2	5	140548619	rs250427	5	140557395	A	G	0.302321	0.0157	0.0057	0.00588024	0.334415	0.0308454	2.18498e-27	0.0469476	0.0175861	0.00759462	0.00759462	0.321989	20	ENSG00000243056	5	140547662	140549576	+
NARS2	eQTL_GTEx_Brain_Amygdala	ENSG00000137513.9	11	78435961	rs7942527	11	78569277	G	A	0.807898	-0.0187	0.0064	0.00347931	0.684587	0.104578	5.90133e-11	-0.0273157	0.0102377	0.00762686	0.00762686	0.547818	14	ENSG00000137513	11	78435620	78575194	-
LRP1B	eQTL_BrainMeta	ENSG00000168702.18	2	141181219	rs1882164	2	142166583	A	C	0.554972	0.0143	0.0052	0.00595953	0.37433	0.0340054	3.49926e-28	0.0382016	0.0143184	0.00763031	0.030776	0.00623148	20	ENSG00000168702	2	140231423	142131016	-
PTPRH	eQTL_GTEx_Brain_Putamen_basal_ganglia	ENSG00000080031.9	19	55181248	rs76990668	19	55207327	C	T	0.0626386	-0.0304	0.0107	0.00449552	-0.899538	0.115918	8.48576e-15	0.0337951	0.0126672	0.00763193	0.00763193	0.00767879	4	ENSG00000080031	19	55181247	55209506	-
BACH1	eQTL_eQTLGen	ENSG00000156273	21	29412411	rs1153287	21	29313290	A	G	0.484083	-0.0145	0.0052	0.0052959	0.0729063	0.00795104	4.75663e-20	-0.198885	0.0745495	0.00763432	0.0252601	0.420301	20	ENSG00000156273	21	29194071	29630751	+
RPTOR	eQTL_BrainMeta	ENSG00000141564.15	17	80755595	rs74002883	17	80745353	T	G	0.17846	0.0188	0.0067	0.00501653	-0.341067	0.0396314	7.56769e-18	-0.0551212	0.0206621	0.00763613	0.057028	0.262765	20	ENSG00000141564	17	80544819	80966371	+
SLC41A1	eQTL_eQTLGen	ENSG00000133065	1	205801421	rs823075	1	205805769	T	C	0.415852	0.0142	0.0053	0.00737883	0.21453	0.00803926	6.97379e-157	0.0661912	0.0248294	0.00767957	0.0323219	0.188563	20	ENSG00000133065	1	205789094	205813748	-
S100A8	eQTL_eQTLGen	ENSG00000143546	1	153390552	rs3006485	1	153384545	A	G	0.118408	-0.022	0.0082	0.0072981	0.300492	0.0128471	5.42803e-121	-0.0732133	0.0274675	0.00768856	0.115984	0.354153	20	ENSG00000143546	1	153390032	153391073	-
CARS2	eQTL_GTEx_Brain_Hippocampus	ENSG00000134905.16	13	110641417	rs9555726	13	110715969	T	C	0.741545	0.0176	0.0059	0.00285391	0.424953	0.0718597	3.34613e-09	0.0414163	0.0155503	0.00773599	0.00773599	0.643703	20	ENSG00000134905	13	110641412	110713603	-
KLHL1	eQTL_GTEx_Brain_Hippocampus	ENSG00000150361.11	13	69700594	rs7318901	13	70032579	C	T	0.881053	-0.0225	0.0079	0.00439809	0.765737	0.102052	6.21912e-14	-0.0293835	0.0110351	0.00775088	0.00775088	0.781033	20	ENSG00000150361	13	69700594	70108493	-
STON1	eQTL_GTEx_Brain_Frontal_Cortex_BA9	ENSG00000243244.5	2	48530171	rs940389	2	48581013	C	G	0.33095	0.0157	0.0055	0.00430985	0.501995	0.0679533	1.49786e-13	0.0312752	0.0117458	0.00775227	0.00775227	0.496263	20	ENSG00000243244	2	48529383	48598513	+
PEX6	eQTL_GTEx_Brain_Amygdala	ENSG00000124587.13	6	42963881	rs9986447	6	42975041	G	A	0.460738	0.0146	0.0052	0.00498979	0.677432	0.0808599	5.39028e-17	0.021552	0.00809564	0.00776386	0.00776386	0.985492	20	ENSG00000124587	6	42963865	42979181	-
HEXIM1	eQTL_eQTLGen	ENSG00000186834	17	45150287	rs8064386	17	45158742	C	T	0.486412	-0.0145	0.0052	0.0052959	0.0763137	0.00853163	3.72622e-19	-0.190005	0.071374	0.00776536	0.0116925	0.0499371	20	ENSG00000186834	17	45148475	45152099	+
TRIP11	eQTL_eQTLGen	ENSG00000100815	14	92003444	rs67089639	14	92059896	C	A	0.243912	0.0163	0.0061	0.00753712	0.279395	0.00910899	1.32691e-206	0.0583403	0.0219156	0.00776667	0.0484311	0.286269	20	ENSG00000100815	14	91965991	92040896	-
CUL3	eQTL_BrainMeta	ENSG00000036257.13	2	224527773	rs1963594	2	224505200	T	C	0.330552	0.0156	0.0055	0.00456305	-0.250694	0.0325609	1.36886e-14	-0.0622273	0.0233805	0.00777924	0.00777924	0.0627866	20	ENSG00000036257	2	224470150	224585397	-
SEMA6A	eQTL_BrainMeta	ENSG00000092421.17	5	116509189	rs40002	5	116442433	A	C	0.227689	0.0172	0.0062	0.00553387	-0.351095	0.0372536	4.32241e-21	-0.0489895	0.0184082	0.00778417	0.0281209	0.024806	20	ENSG00000092421	5	116443555	116574823	-
RDH5	eQTL_GTEx_Brain_Caudate_basal_ganglia	ENSG00000135437.9	12	55720367	rs3138137	12	55723197	A	C	0.48622	0.0157	0.0052	0.00253417	-0.305962	0.0543269	1.78263e-08	-0.0513136	0.0192838	0.00779165	0.00779165			ENSG00000135437	12	55720367	55724705	+
HTR4	eQTL_BrainMeta	ENSG00000164270.18	5	148564133	rs1988819	5	148469968	T	C	0.4511	0.0146	0.0052	0.00498979	0.256872	0.0308086	7.57577e-17	0.0568376	0.0213605	0.00779383	0.000497105	0.740039	11	ENSG00000164270	5	148451032	148677235	-
ATF7IP	eQTL_eQTLGen	ENSG00000171681	12	14434284	rs7299037	12	14442522	G	A	0.487706	0.0142	0.0052	0.00631867	0.0939714	0.00795114	3.1285e-32	0.15111	0.0567939	0.00779854	0.0439182	0.865566	20	ENSG00000171681	12	14365676	14502931	+
ZNF791	eQTL_eQTLGen	ENSG00000173875	19	12622379	rs983149	19	12613831	A	G	0.337728	-0.0149	0.0055	0.00674678	-0.117415	0.00833984	5.12732e-45	0.1269	0.0477017	0.00780739	0.0319465	0.0536104	20	ENSG00000173875	19	12610918	12633840	+
NARS2	eQTL_GTEx_Brain_Caudate_basal_ganglia	ENSG00000137513.9	11	78435961	rs7942527	11	78569277	G	A	0.807898	-0.0187	0.0064	0.00347931	0.57486	0.0894111	1.28109e-10	-0.0325297	0.0122289	0.0078125	0.0078125	0.201553	11	ENSG00000137513	11	78435620	78575194	-
RBM26	eQTL_GTEx_Brain_Cerebellar_Hemisphere	ENSG00000139746.15	13	79311824	rs9318627	13	79355944	C	A	0.402717	-0.0159	0.0053	0.0026998	-0.303958	0.0528537	8.87551e-09	0.0523099	0.0196665	0.00781763	0.00781763	0.358328	19	ENSG00000139746	13	79311824	79406477	-
POLR3B	eQTL_BrainMeta	ENSG00000013503.10	12	106433973	rs139534232	12	106320214	T	C	0.0239623	-0.0447	0.0162	0.00579325	1.00531	0.100674	1.75775e-23	-0.0444638	0.0167182	0.00782346	0.00782346	0.165283	19	ENSG00000013503	12	106357748	106510198	+
SUSD5	eQTL_BrainMeta	ENSG00000173705.9	3	33184426	rs6764459	3	33218930	T	C	0.08795	0.0248	0.0092	0.0070251	0.933912	0.0582891	8.96312e-58	0.026555	0.00998949	0.00785381	0.0868398	0.152497	20	ENSG00000173705	3	33150043	33218810	-
HYAL3	eQTL_GTEx_Brain_Putamen_basal_ganglia	ENSG00000186792.16	3	50292848	rs13100173	3	50295266	A	G	0.4773	0.0146	0.0052	0.00498979	-0.483035	0.0585328	1.55264e-16	-0.0302256	0.0113713	0.00785915	0.00785915	0.0769008	20	ENSG00000186792	3	50292831	50299405	-
FAM167A	eQTL_GTEx_Brain_Putamen_basal_ganglia	ENSG00000154319.14	8	11421463	rs11250098	8	10961097	G	A	0.528485	-0.031	0.0105	0.00315334	0.291545	0.0477837	1.05178e-09	-0.10633	0.0400099	0.00787008	0.00787008	3.39535e-05	20	ENSG00000154319	8	11421476	11475908	-
TTC19	eQTL_BrainMeta	ENSG00000011295.16	17	16022400	rs11871230	17	15967757	A	G	0.0352764	0.0378	0.0134	0.00478898	-0.641402	0.0809777	2.36137e-15	-0.0589334	0.0221771	0.00787465	2.68619e-05	0.234935	18	ENSG00000011295	17	15999784	16045015	+
SRA1	eQTL_GTEx_Brain_Cortex	ENSG00000213523.10	5	140537590	rs9688094	5	140519474	A	G	0.697407	-0.0157	0.0056	0.005054	0.470684	0.0564484	7.53674e-17	-0.0333557	0.0125521	0.00787496	0.00787496	0.480088	20	ENSG00000213523	5	140537340	140557677	-
HYAL3	eQTL_GTEx_Brain_Caudate_basal_ganglia	ENSG00000186792.16	3	50292848	rs13100173	3	50295266	A	G	0.4773	0.0146	0.0052	0.00498979	-0.472329	0.0574277	1.9558e-16	-0.0309107	0.0116331	0.0078808	0.0078808	0.332346	20	ENSG00000186792	3	50292831	50299405	-
ST8SIA1	eQTL_eQTLGen	ENSG00000111728	12	22250407	rs113147032	12	22083857	G	A	0.0510868	-0.0301	0.0112	0.00719891	0.294087	0.0168177	1.80622e-68	-0.102351	0.0385311	0.00790004	0.0237143	0.0125025	13	ENSG00000111728	12	22063773	22437041	-
PSD3	eQTL_GTEx_Brain_Cerebellum	ENSG00000156011.16	8	18527301	rs6994374	8	18499224	A	C	0.668839	0.0153	0.0055	0.00540553	0.43265	0.0485707	5.21372e-19	0.0353635	0.0133178	0.00792276	0.00792276	0.307844	20	ENSG00000156011	8	18527303	19084730	-
REEP3	eQTL_GTEx_Brain_Caudate_basal_ganglia	ENSG00000165476.13	10	63521363	rs1864390	10	63596349	T	C	0.657751	0.0159	0.0055	0.00384129	0.193321	0.0288715	2.14343e-11	0.0822466	0.0309884	0.00795185	0.00795185	0.920536	20	ENSG00000165476	10	63521401	63625128	+
OR13A1	eQTL_GTEx_Brain_Cerebellum	ENSG00000256574.6	10	45302654	rs4987105	10	45374300	T	C	0.142427	-0.0202	0.0071	0.00444016	-0.740781	0.100561	1.75172e-13	0.0272685	0.0102745	0.00795423	0.00795423	0.940291	20	ENSG00000256574	10	45302298	45315608	-
BAAT	eQTL_BrainMeta	ENSG00000136881.12	9	101369791	rs12338315	9	101370400	C	T	0.153742	-0.0233	0.0087	0.00740276	-0.833121	0.0421994	9.3107e-87	0.0279671	0.0105383	0.00795783	0.147663	0.00328852	20	ENSG00000136881	9	101354182	101385400	-
GBP2	eQTL_eQTLGen	ENSG00000162645	1	89128294	rs2182322	1	89033351	A	G	0.0330864	0.0428	0.0149	0.0040726	-0.162238	0.0234198	4.28649e-12	-0.26381	0.0994228	0.00796821	0.00862192	0.251619	5	ENSG00000162645	1	89106132	89150456	-
UBE2Z	eQTL_BrainMeta	ENSG00000159202.18	17	48918732	rs957557	17	48925859	G	T	0.46745	0.014	0.0052	0.00709595	-0.471609	0.0301995	5.62272e-55	-0.0296856	0.0111887	0.00797404	0.0194377	0.872119	20	ENSG00000159202	17	48908407	48929056	+
ZFAND1	eQTL_BrainMeta	ENSG00000104231.11	8	81717119	rs2556589	8	81602169	C	G	0.0632114	0.0295	0.011	0.00732232	-1.21413	0.0676991	6.38378e-72	-0.0242973	0.00916075	0.0079939	0.0517064	0.00321361	20	ENSG00000104231	8	81701334	81732903	-
ACTR5	eQTL_eQTLGen	ENSG00000101442	20	38760490	rs2263752	20	38773785	A	G	0.432923	-0.0138	0.0052	0.00795801	-0.441482	0.00774598	0	0.0312584	0.0117913	0.008026	0.068735	0.213474	20	ENSG00000101442	20	38748460	38772520	+
RPS20	eQTL_GTEx_Brain_Nucleus_accumbens_basal_ganglia	ENSG00000008988.9	8	56067295	rs72653951	8	56049278	A	G	0.217733	-0.0182	0.0062	0.00333028	0.228828	0.0371248	7.10393e-10	-0.0795357	0.0300104	0.0080427	0.0080427	0.48736	15	ENSG00000008988	8	56067254	56074510	-
TSPYL5	eQTL_eQTLGen	ENSG00000180543	8	97275708	rs80222081	8	97259534	T	C	0.0488756	-0.0306	0.0115	0.00779391	-0.487277	0.0174591	2.03872e-171	0.062798	0.0237076	0.00807642	0.0421573	0.0955848	20	ENSG00000180543	8	97273488	97277928	-
HYAL3	eQTL_GTEx_Brain_Nucleus_accumbens_basal_ganglia	ENSG00000186792.16	3	50292848	rs13100173	3	50295266	A	G	0.4773	0.0146	0.0052	0.00498979	-0.462138	0.0580962	1.79559e-15	-0.0315923	0.0119324	0.00810627	0.00810627	0.0736447	20	ENSG00000186792	3	50292831	50299405	-
NR1H3	eQTL_BrainMeta	ENSG00000025434.19	11	47258667	rs11039165	11	47291138	G	A	0.267941	0.0165	0.0059	0.00516418	-0.304907	0.0371057	2.08197e-16	-0.0541148	0.0204401	0.00810929	0.0260598	0.160285	20	ENSG00000025434	11	47248300	47269033	+
FKBP1A	eQTL_BrainMeta	ENSG00000088832.18	20	1381070	rs1294689	20	1388554	C	T	0.295577	0.0161	0.0057	0.00473454	-0.250215	0.0330317	3.59182e-14	-0.0643448	0.0243126	0.00813153	0.00813153	0.185645	20	ENSG00000088832	20	1368977	1393164	-
FMNL2	eQTL_eQTLGen	ENSG00000157827	2	152492500	rs3811570	2	152628171	A	G	0.433214	0.014	0.0052	0.00709595	0.124546	0.00865756	6.35382e-47	0.112408	0.0424765	0.00813627	0.0099712	0.200363	20	ENSG00000157827	2	152335174	152649826	+
TTLL6	eQTL_GTEx_Brain_Nucleus_accumbens_basal_ganglia	ENSG00000170703.15	17	48762235	rs61596100	17	48817998	A	G	0.397389	-0.0146	0.0053	0.00587429	-0.629934	0.0667837	4.00628e-21	0.023177	0.00876504	0.00818703	0.00818703	0.507498	20	ENSG00000170703	17	48762234	48817229	-
BEND6	eQTL_GTEx_Brain_Hypothalamus	ENSG00000151917.17	6	56955126	rs35818840	6	56939912	G	C	0.23492	-0.0172	0.0061	0.00480727	-0.406265	0.0534014	2.78875e-14	0.0423369	0.0160129	0.00819521	0.00819521	0.0300137	20	ENSG00000151917	6	56955107	57027346	+
LIN9	eQTL_eQTLGen	ENSG00000183814	1	226270509	rs10799347	1	226286431	G	A	0.319183	0.0149	0.0055	0.00674678	0.104015	0.00860809	1.2926e-33	0.143249	0.0541896	0.00820615	0.0166236	0.618441	20	ENSG00000183814	1	226231149	226309869	-
BTN3A2	eQTL_GTEx_Brain_Cerebellum	ENSG00000186470.13	6	26365159	rs72841536	6	26378060	A	T	0.132778	-0.0275	0.0101	0.00647367	-1.16646	0.105976	3.54388e-28	0.0235756	0.00891967	0.00821499	0.0587386	0.0783082	20	ENSG00000186470	6	26365159	26378320	+
TULP4	eQTL_GTEx_Brain_Cerebellar_Hemisphere	ENSG00000130338.12	6	158232236	rs9346735	6	158294755	A	G	0.393305	0.0145	0.0053	0.00622196	0.725872	0.0710189	1.59973e-24	0.019976	0.00755861	0.00822214	0.00822214	0.163252	20	ENSG00000130338	6	158232236	158511828	+
C15orf40	eQTL_GTEx_Brain_Spinal_cord_cervical_c-1	ENSG00000169609.13	15	82988441	rs62011744	15	82982001	C	T	0.213349	-0.0183	0.0063	0.00367533	-0.636968	0.100069	1.94938e-10	0.0287299	0.0108718	0.00822713	0.00822713	0.134318	20	ENSG00000169609	15	82988441	83011641	-
C17orf50	eQTL_GTEx_Brain_Nucleus_accumbens_basal_ganglia	ENSG00000270806.1	17	35760897	rs55858632	17	35772736	G	A	0.177784	-0.0184	0.0068	0.00681232	0.904998	0.073671	1.09969e-34	-0.0203315	0.00769395	0.00822881	0.00822881	0.403514	20	ENSG00000270806	17	35760887	35765079	+
ZNF365	eQTL_eQTLGen	ENSG00000138311	10	62427240	rs10995147	10	62405526	A	G	0.357086	0.0143	0.0054	0.0080934	0.327802	0.00813567	0	0.0436239	0.0165089	0.00823093	0.000460282	0.504606	20	ENSG00000138311	10	62374192	62480288	+
CBS	eQTL_GTEx_Brain_Cerebellum	ENSG00000160200.17	21	43053191	rs234728	21	43028665	A	G	0.429825	-0.0145	0.0053	0.00622196	-0.897496	0.0882623	2.74081e-24	0.0161561	0.00611532	0.00824429	0.0111069	0.279331	20	ENSG00000160200	21	43053191	43076943	-
ADAR	eQTL_BrainMeta	ENSG00000160710.18	1	154604854	rs36121466	1	154617172	A	C	0.31977	-0.015	0.0056	0.0073937	-0.54067	0.0341213	1.50989e-56	0.0277434	0.0105045	0.00826369	0.00151989	0.0480966	20	ENSG00000160710	1	154581695	154628013	-
PDE8B	eQTL_BrainMeta	ENSG00000113231.14	5	77319353	rs1585393	5	77550484	A	G	0.322272	0.0158	0.0056	0.00478103	0.227204	0.0302832	6.2536e-14	0.069541	0.0263326	0.00826942	0.0446694	0.0888874	20	ENSG00000113231	5	77210449	77428256	+
CCDC167	eQTL_GTEx_Brain_Substantia_nigra	ENSG00000198937.8	6	37482920	rs1224129	6	37445633	C	T	0.693558	-0.0171	0.0057	0.0026998	0.48208	0.0866469	2.64071e-08	-0.0354713	0.0134331	0.00827615	0.00827615	0.129349	13	ENSG00000198937	6	37482938	37499893	-
MYO15A	eQTL_eQTLGen	ENSG00000091536	17	18144253	rs854772	17	18151915	G	A	0.383726	-0.0149	0.0054	0.00579325	-0.073532	0.00809325	1.0313e-19	0.202633	0.0767493	0.00828595	0.00219542	0.000943247	20	ENSG00000091536	17	18108756	18179802	+
DEPDC1B	eQTL_GTEx_Brain_Spinal_cord_cervical_c-1	ENSG00000035499.12	5	60596912	rs7381138	5	60713687	C	A	0.396655	0.0155	0.0053	0.00344979	0.582421	0.0950238	8.83148e-10	0.0266131	0.0100828	0.00830378	0.00830378	0.335453	20	ENSG00000035499	5	60596912	60700190	-
B4GAT1	eQTL_BrainMeta	ENSG00000174684.7	11	66346501	rs10896114	11	66376326	G	A	0.200681	-0.0177	0.0064	0.00568138	-0.336231	0.0381155	1.1306e-18	0.0526423	0.019948	0.00831582	0.00831582	0.0498273	20	ENSG00000174684	11	66345374	66347629	-
TAC1	eQTL_GTEx_Brain_Cerebellum	ENSG00000006128.11	7	97731908	rs2394738	7	97751698	T	G	0.542463	-0.0148	0.0052	0.00442508	-0.535583	0.07606	1.90068e-12	0.0276334	0.0104721	0.00832109	0.00832109	0.00999777	20	ENSG00000006128	7	97732084	97740472	+
GPR75	eQTL_eQTLGen	ENSG00000119737	2	53856440	rs6713523	2	53882102	G	A	0.169755	0.0191	0.0068	0.00497229	-0.0879942	0.0114296	1.3735e-14	-0.21706	0.0822603	0.00832263	0.00832263	0.035782	20	ENSG00000119737	2	53852912	53859967	-
CCNT2	eQTL_BrainMeta	ENSG00000082258.13	2	134938788	rs112475245	2	134916341	G	A	0.14232	0.0192	0.0072	0.00766076	0.737881	0.0405719	6.54279e-74	0.0260205	0.00986201	0.00832846	0.0113256	0.156465	20	ENSG00000082258	2	134918235	134959342	+
GSTCD	eQTL_eQTLGen	ENSG00000138780	4	105778252	rs12639750	4	105747866	C	A	0.227878	0.0165	0.0062	0.00778418	0.197473	0.0100178	1.69439e-86	0.0835557	0.0316815	0.00835533	0.00600027	0.17423	20	ENSG00000138780	4	105708778	105847725	+
COL12A1	eQTL_BrainMeta	ENSG00000111799.22	6	75145296	rs726242	6	75067268	G	A	0.2729	-0.0162	0.0058	0.0052205	0.336634	0.042044	1.17809e-15	-0.0481234	0.0182476	0.00835831	0.0374923	0.604278	10	ENSG00000111799	6	75084326	75206267	-
PRORP	eQTL_BrainMeta	ENSG00000100890.16	14	35199734	rs72664840	14	35127117	T	C	0.179397	0.0182	0.0067	0.00659926	-0.441605	0.0401698	4.10942e-28	-0.0412133	0.0156282	0.00836168	0.0287214	0.261322	20	ENSG00000100890	14	35121846	35277622	+
DNASE2	eQTL_eQTLGen	ENSG00000105612	19	12878338	rs2293682	19	12878746	A	G	0.237011	0.0161	0.0061	0.00830666	-0.53859	0.00854904	0	-0.0298929	0.0113358	0.00836352	0.0675	0.0344819	20	ENSG00000105612	19	12875209	12881466	-
KLHDC4	eQTL_GTEx_Brain_Cortex	ENSG00000104731.13	16	87696485	rs9934565	16	87730661	T	A	0.448255	0.0143	0.0052	0.00595953	0.518737	0.0558365	1.53871e-20	0.027567	0.0104543	0.00836671	0.00836671	0.217705	20	ENSG00000104731	16	87696485	87765992	-
SNX11	eQTL_BrainMeta	ENSG00000002919.15	17	48113479	rs67446770	17	48158383	A	C	0.386097	-0.015	0.0054	0.0054732	-0.296152	0.0353689	5.6055e-17	0.0506496	0.019211	0.00837698	0.00550808	0.000281646	20	ENSG00000002919	17	48103357	48123601	+
EPHB1	eQTL_BrainMeta	ENSG00000154928.18	3	134929134	rs6439536	3	134900002	T	A	0.369117	-0.0145	0.0054	0.00724896	-0.467426	0.0337129	1.03353e-43	0.0310209	0.0117673	0.00838398	0.0905707	0.278933	20	ENSG00000154928	3	134795260	135260467	+
GAS8	eQTL_GTEx_Brain_Putamen_basal_ganglia	ENSG00000141013.16	16	90019629	rs67689854	16	89558819	A	C	0.128978	-0.0235	0.0081	0.00371696	0.792869	0.125693	2.8267e-10	-0.0296392	0.0112448	0.00839356	0.0050106	0.174908	20	ENSG00000141013	16	90019629	90044975	+
BLOC1S1	eQTL_GTEx_Brain_Caudate_basal_ganglia	ENSG00000135441.7	12	55716044	rs3138144	12	55720985	C	G	0.487566	0.0156	0.0052	0.0026998	0.202768	0.0367561	3.45665e-08	0.0769352	0.0291919	0.00840133	0.00840133	0.228342	5	ENSG00000135441	12	55716038	55720087	+
MFSD13A	eQTL_GTEx_Brain_Putamen_basal_ganglia	ENSG00000138111.14	10	102461395	rs12766112	10	102500631	T	C	0.539974	0.0146	0.0052	0.00498979	-0.34485	0.0452821	2.62481e-14	-0.0423372	0.0160712	0.0084296	0.0084296	0.223363	20	ENSG00000138111	10	102461395	102477045	+
GIT2	eQTL_eQTLGen	ENSG00000139436	12	109963096	rs56247994	12	109985428	G	A	0.0550609	-0.0282	0.0106	0.00780532	0.493635	0.0262051	3.72847e-79	-0.0571272	0.0216864	0.00843267	0.014988	0.144758	20	ENSG00000139436	12	109929804	109996389	-
BORCS7	eQTL_GTEx_Brain_Cortex	ENSG00000166275.15	10	102854223	rs9527	10	102863821	T	C	0.23995	0.0162	0.006	0.00693395	-0.693014	0.0580706	7.87124e-33	-0.0233762	0.00887665	0.00845241	0.00845241	0.000216082	20	ENSG00000166275	10	102854259	102864961	+
CBS	eQTL_GTEx_Brain_Nucleus_accumbens_basal_ganglia	ENSG00000160200.17	21	43053191	rs234728	21	43028665	A	G	0.429825	-0.0145	0.0053	0.00622196	-0.840451	0.0865791	2.80607e-22	0.0172526	0.0065518	0.00845679	0.00845679	0.305414	20	ENSG00000160200	21	43053191	43076943	-
SH3BGRL3	eQTL_BrainMeta	ENSG00000142669.15	1	26280804	rs17163806	1	26272586	G	C	0.1013	-0.0246	0.0084	0.00340524	-0.297689	0.0495112	1.82622e-09	0.0826367	0.0313866	0.00846684	0.00846684	0.483417	16	ENSG00000142669	1	26280086	26281522	+
PTPRH	eQTL_GTEx_Brain_Cerebellum	ENSG00000080031.9	19	55181248	rs76990668	19	55207327	C	T	0.0626386	-0.0304	0.0107	0.00449552	-0.797384	0.113839	2.47903e-12	0.0381247	0.0144807	0.00846875	0.00846875	0.0200385	4	ENSG00000080031	19	55181247	55209506	-
ASCC3	eQTL_GTEx_Brain_Cerebellum	ENSG00000112249.13	6	100508194	rs4840153	6	100765847	A	G	0.506339	0.0153	0.0052	0.00325776	-0.365722	0.0620528	3.77582e-09	-0.0418351	0.0158918	0.00847607	0.00847607	0.91233	20	ENSG00000112249	6	100508194	100881372	-
NBEAL2	eQTL_GTEx_Brain_Cerebellum	ENSG00000160796.16	3	46979683	rs1466741	3	47205724	T	C	0.404062	0.0151	0.0053	0.00438491	0.391191	0.0568681	6.0307e-12	0.0386001	0.0146644	0.0084828	0.0084828	0.190532	20	ENSG00000160796	3	46979666	47009704	+
HYAL3	eQTL_GTEx_Brain_Spinal_cord_cervical_c-1	ENSG00000186792.16	3	50292848	rs13100173	3	50295266	A	G	0.4773	0.0146	0.0052	0.00498979	-0.560749	0.0743255	4.54028e-14	-0.0260366	0.00989465	0.00850387	0.00850387	0.208525	20	ENSG00000186792	3	50292831	50299405	-
AP3S2	eQTL_GTEx_Brain_Cerebellum	ENSG00000157823.16	15	89830599	rs11638138	15	89885523	T	C	0.731185	-0.0164	0.0059	0.00544157	-0.566398	0.0693817	3.25445e-16	0.0289549	0.011004	0.00850571	0.0126237	0.321211	11	ENSG00000157823	15	89830599	89894638	-
PSRC1	eQTL_GTEx_Brain_Cortex	ENSG00000134222.16	1	109279556	rs1277930	1	109279521	A	G	0.773637	-0.0177	0.0062	0.00430587	-0.360265	0.0531482	1.21432e-11	0.0491305	0.0186736	0.00851294	0.00851294	0.800017	5	ENSG00000134222	1	109279556	109283186	-
PROSER3	eQTL_BrainMeta	ENSG00000167595.15	19	35764586	rs231237	19	35758620	A	G	0.384141	0.0152	0.0053	0.00413174	-0.180292	0.0272799	3.86977e-11	-0.0843075	0.0320452	0.00851605	0.00851605	0.0217321	20	ENSG00000167595	19	35758143	35771166	+
PGC	eQTL_BrainMeta	ENSG00000096088.16	6	41745410	rs1057227	6	41770420	T	C	0.296328	-0.016	0.0056	0.00427473	-0.250301	0.0371937	1.70059e-11	0.0639231	0.024306	0.00854016	0.00854016	0.137013	20	ENSG00000096088	6	41736711	41754109	-
PEPD	eQTL_eQTLGen	ENSG00000124299	19	33454370	rs11672697	19	33386049	T	C	0.500406	-0.0138	0.0052	0.00795801	0.15526	0.00791271	1.01121e-85	-0.0888832	0.0337972	0.00854098	0.00463742	0.563185	20	ENSG00000124299	19	33386950	33521791	-
PTPRH	eQTL_GTEx_Brain_Hippocampus	ENSG00000080031.9	19	55181248	rs76990668	19	55207327	C	T	0.0626386	-0.0304	0.0107	0.00449552	-0.665928	0.0959541	3.91919e-12	0.0456506	0.0173621	0.00855545	0.00855545	0.065269	4	ENSG00000080031	19	55181247	55209506	-
CDH20	eQTL_GTEx_Brain_Cerebellum	ENSG00000101542.9	18	61333582	rs1495803	18	61383055	A	T	0.224603	0.0181	0.0062	0.00350757	0.264083	0.043653	1.45204e-09	0.0685391	0.0260682	0.00855799	0.00855799	0.445084	11	ENSG00000101542	18	61333430	61555779	+
PPIL6	eQTL_GTEx_Brain_Nucleus_accumbens_basal_ganglia	ENSG00000185250.15	6	109390215	rs9480933	6	109350188	G	C	0.34992	0.0161	0.0054	0.00286857	0.303154	0.0543938	2.49925e-08	0.0531083	0.0202014	0.008565	0.008565	0.725253	12	ENSG00000185250	6	109390215	109441171	-
ZNF726	eQTL_GTEx_Brain_Cerebellum	ENSG00000213967.10	19	23914876	rs7246207	19	23930882	A	G	0.394006	-0.015	0.0053	0.00465206	-0.534207	0.0752627	1.26672e-12	0.028079	0.0106809	0.00856595	0.0350018	0.387585	20	ENSG00000213967	19	23914876	23945159	+
CERS5	eQTL_GTEx_Brain_Hippocampus	ENSG00000139624.12	12	50129306	rs7964698	12	50113396	T	C	0.356943	0.0151	0.0055	0.00604271	-0.495242	0.0544461	9.37164e-20	-0.0304901	0.0116005	0.00858026	0.00858026	0.081902	20	ENSG00000139624	12	50129289	50167533	-
RNF185	eQTL_GTEx_Brain_Cortex	ENSG00000138942.15	22	31160193	rs2273249	22	31440500	C	T	0.282817	0.0161	0.0057	0.00473454	0.563537	0.0786279	7.65803e-13	0.0285696	0.0108718	0.00859257	0.00859257	0.296422	20	ENSG00000138942	22	31160182	31207019	+
THAP5	eQTL_GTEx_Brain_Caudate_basal_ganglia	ENSG00000177683.13	7	108554543	rs40941	7	108562481	T	C	0.354627	-0.015	0.0055	0.00638602	0.482257	0.0491265	9.54747e-23	-0.0311037	0.0118367	0.00859525	0.00859525	0.615286	20	ENSG00000177683	7	108554543	108569750	-
THAP5	eQTL_GTEx_Brain_Putamen_basal_ganglia	ENSG00000177683.13	7	108554543	rs40941	7	108562481	T	C	0.354627	-0.015	0.0055	0.00638602	0.50601	0.0521829	3.10931e-22	-0.0296437	0.0112911	0.00865448	0.00865448	0.463109	20	ENSG00000177683	7	108554543	108569750	-
CBS	eQTL_GTEx_Brain_Cortex	ENSG00000160200.17	21	43053191	rs234728	21	43028665	A	G	0.429825	-0.0145	0.0053	0.00622196	-0.849536	0.0910442	1.04851e-20	0.0170681	0.00650133	0.00865648	0.00865648	0.393289	20	ENSG00000160200	21	43053191	43076943	-
ZFYVE19	eQTL_GTEx_Brain_Cerebellar_Hemisphere	ENSG00000166140.17	15	40807086	rs11070297	15	40807151	T	C	0.357193	-0.0149	0.0054	0.00579325	-0.540081	0.0636034	2.04196e-17	0.0275885	0.0105131	0.00868554	0.00868554	0.849666	20	ENSG00000166140	15	40807086	40815084	+
PRSS16	eQTL_GTEx_Brain_Cerebellar_Hemisphere	ENSG00000112812.15	6	27247701	rs13212921	6	27237643	T	C	0.135276	-0.0293	0.0101	0.00371986	0.884526	0.143729	7.54981e-10	-0.0331251	0.0126236	0.00868888	0.00868888	0.200361	20	ENSG00000112812	6	27247701	27256624	+
SFRP2	eQTL_eQTLGen	ENSG00000145423	4	153784837	rs7653960	4	153776278	T	G	0.29218	0.0151	0.0057	0.0080701	0.164477	0.00865732	1.75147e-80	0.0918061	0.0349906	0.00869704	0.0194273	0.088558	20	ENSG00000145423	4	153780591	153789083	-
[truncated: 42,403 more rows]

[truncated: 4 more sheets: Table S6, Table S7, Table S8, Table S9]
